# Supplementary material for: Integration of extreme risk protection orders into the clinical workflow: Qualitative comparison of clinician perspectives
Source: PLoS One. 2023 Dec 29;18(12):e0288880. doi: 10.1371/journal.pone.0288880 (PMC10756559; doi:10.1371/journal.pone.0288880)
Supplement: S1 Dataset — (XLSX) [file pone.0288880.s001.xlsx]

## Sheet: Allqual
Provider Type	Why don't you think healthcare providers should counsel a patient or patient's family about seeking an ERPO?	What barriers might keep you from counseling a patient or patient's family about seeking an ERPO (assuming the patient has consented for you to talk to their family about their healthcare)? Selected "other"	What would help you feel more willing to counsel a patient or a patient's family about seeking an ERPO (assuming the patient has consented for you to talk to their family about their healthcare)? Selected "other"	What barriers might keep you from contacting law enforcement so they may file an ERPO? Selected "other"	Why don't you think healthcare providers should work with law enforcement as they file an ERPO?	What would help you feel more willing to contact law enforcement about filing an ERPO? Selected "other"	Is there anything else you'd like us to know about the role of healthcare providers in injury prevention, including tools like ERPOs, the voluntary Do Not Sell list, or firearm storage counseling?
Physician		Access to a social worker to address this in realtime is not pratical - they don't come!	More of the important particulars and FAQ's	I question whether the police in my areas would truly do the work required - they don't do any theft work in our community and high risk situations can be slow responses with delay for multiple police responders (the slow down, Black Lives Matter aftermath response in communities		If the police would actually do the INTENT of the law, which appears to be lacking in my community	Extra work for physicians when their employers are limiting time to address what the patient scheduled their visit to address. How about talking to the wealthy healthcare for profit and not for profit corporations to set up their own systems to do this work gratis for all recognition of from what they make a profit, not at the expense of the employees in the crossfire. Healthcare is a right in mo…
ARNP		by what parameters are these decisions made? Sounds like a violation of the person's 2nd amendment rights.	clear guidelines that protect the person's constitutiol rights while safeguarding the person/ public	violation of the person's constitutiolly protected rights		clear guidelines that respect the person's constitutiol right to keep and bear arms while protecting the person/ public	I feel this is a direct violation of a person's right to keep and bear arms. This is a very slippery slope, and subjective interpretation by HCPs and/ or LEOs puts the firearm owner at severe risk of loss of his/her/their rights. I am directly opposed to this program. What our country needs is not to prevent legal citizens from enjoying and taking part in their constitutiol right--we need to trea…
Social Worker		Family members of clients lack of follow through creating more risk	Increase security in political, judicial, and protection to client and myself. Increase in value in mental health as a whole and fincial compensation that is currently lacking for all that we give of ourselves to this field that often does not back us up. Our low pays equates to the low value of importance...but then later requires even more of us, with no compensation.	Law enforcement and Social work can collaborate and be incredible for mental health in the future. A whole lot of education needs to be done with both career specialties, as i witness how little each truly knows about each other's fields.		Law enforcement required education about Social Worker. Social work required education about LE.	I see the "voluntary do not sell list" as too much risk for the majority of clients to utilize and still provide comfort.
Physician		have run into barriers about referring to social workers	support from my employer allowing me to have the time to facilitate this	lack of infrastructure in the system where I work		having the process be easier and with more support from social work within my clinic	I think it would be helpful if there were clear resources for physicians about these things. Equally, I would like to see that they help. For example, I am fairly skeptical about the voluntary "do not sell" list. If someone intends self harm, they certainly can figure out a way to do it without using a gun.
Physician		Risk to self and my family if pt is violent and might retaliate	If there was some form of protection for my own safety or the safety of my family against retaliation	Again, my own persol safety and that of my family from violent patients or families who might want to retaliate		Assurance of safety against retaliation by violent patients or family members	I was threatened by a patient when I recommended that his family consider securing his firearms (he had dementia). He threatened to shoot me. Medicine always focuses on the safety of patients, NOT on the safety of providers. Things like this never take into account how to keep providers safe while they're trying to do the right thing. Maybe that should be taken into consideration, too, particular…
ARNP		I believe that firearms are not the most important or prevalent of the risk to self-harm or harm to others.	There would have to be specific words about firearms being the focus of self-harm or harm to others.	I work with law enforcement people regularly without firearms being the focus for self-harm or harm to others. Again, there would have to be specific reference to firearms threat versus other more important and prevalent forms of threat.		Nothing else, besides a specific firearms reference in threat(s) would make me more willing to contact law enforcement., would	When I read the title, which has no mention of firearms in it, I assumed that this would be a survey about a wide-range and more accurate reference to means of self-harm and potential harm to others. How disappointing to see that it isn't that.
Social Worker			Having CEU recommendations/requirements (could be separate from other CEUs or part of ethics requirements OR part of suicide risk prevention work currently required for social workers; walk us through the process of who to call, what info to provide etc, review it as part of mandated reporting if appropriate)	Continuing ed on the process---so I know what info to provide and under what circumstances; since firearm access is protected under the 2nd amendment and given HIPAA having clear guidance on when such a report might be mandated vs recommended etc. and what info as the reporting individual might be given to the possible client		Any/call the above that I checked; I'm pretty comfortable making reports if I am worried about imminent threat a client might pose to self or others but specific and clear education on this matter is necessary; I hadn't heard of the ERPO process/law in place until I got this survey and looked it up; I've had to take steps to ask a client to voluntarily give up firearms with help from tural/formal…	-I would like to know more abut the specific process I as a social worker can do to reduce risk of firearm injury for my clients. -I would also like information on the specific criteria for an ERPO and training on it and I'd like that info to be more available to the public at large. I've heard specifically from men within my social circle concerns about seeking therapy for fear that a diagnosis …
Physician		Strong social work team here. Would defer to them	Strong social work team here. Would defer conversations to them.	Social work role at my institution.		Social Worker workflow here.
Physician		We have other ways of maging Soldiers at high risk.	The Command and Behavioral health are involved.	It is maged differently through military.		As above
Social Worker		need to make sure work policy allows for this	confirming that this is not against work policy	must follow work policy		confirming work policy will allow this type of interaction w/ law enforcement
ARNP		I honestly do not see patients who exhibit a risk of harming themselves or others	Again, I do not see patients who are at risk of harming themselves or others	I do not see patients who are at risk		I do not see patients who are at risk
Social Worker		Outside scope of practice - if i am referring due to hame to self or others then the next professiol needs to have these tools to assist the client or family	Outside scope of practice - need a specialist to refer or to visit the clinic like a dmhp	I am a healthcare social worker and will do a 72 hold first		I send to ER for 72hr hold
Social Worker		Depends on the Organization's policy for whom you work for	Clear policy in place from employer	Depends on employer's policy		Legal consultation from employer
ARNP		I do nursing home care - we call crisis intervention	nursing home appropriate information	Nursing Home patients do not have access to firearms		nursing home appropriate information
Physician			I would want information on what sort of racial bias is involved with ERPOs	I worry about racism and it's impact on how this plays out.		I would want to see the data about who is referred for an ERPO and what the outcomes are.
Social Worker		I have concerns about the level of danger and the effectiveness of ERPOs. I also have concern about involving police in any situation that involves BIPOC.	If I knew for sure that the client had a safe place to live; if I knew for sure they had a strong safety net in the community; if I knew for sure they felt good about police and court intervention; If the people involved are not BIPOC or if they are they understand the risks, are willing to engage in them given the danger	i think law enforcement can be incredibly dangerous to women, BIPOC people, queer people, survivors of violence, and many other folks. I do not think it is the best thing to do to involve law enforcement.			I believe healthcare workers need to be more involved in gun amnesty and also gun abolition.
Physician		abuse of the system by vindictive family members, lack of guaranteed process for return of firearms- "firearms can be returned " is different from "will be returned"	protections in place for the patient as well	I want to be sure patients are guaranteed due process, I have concerns about the return of firearms in the event of a false alarm, labeling patients as a trheat is also a concern			I have no difficulty talking to law enforcement and families regarding numerous safety issues that come in the process of caring for patients in both Idaho and Washington. In particular, driving issues and firearms often come up in the context of aging adults such as those with Parkinsons, seizures and Dementia- I usually only deal with the suicide peice of things in the ER. Frankly most of these…
Social Worker		I am not sure the way return of firearms is handled is likely to be effective or safe. I can see it might help prevent impulsive harm but most clients should be able to work around it if they are determined to harm themself. With regard to harming others, I imagine it makes it harder for a client to do that.	I LOVE the idea of a liaison to turn the matter over to or collaborate with! Sort of like the county desigted mental health professiols are sort of consultants in a client crisis.	I am concerned about police officers' ability to work well with easily triggered upset clients.			I'm surprised at the many resources, laws and options referred to here. I don't run into these issues often but do think there should be more training for social workers in this regard. I also think that there needs to be greater reassurance that non mental health personnel, including police officers, are genuinely skilled at working with distressed clients. I fear that the return, if legally req…
Physician		I only see inpatients, and if they are at high risk I refer them to psychiatry for assessment and magement.	This doesn't really come up for me as a hospitalist	concern about racial bias in law enforcement			The role of an iARNPatient physician is very different from a clinic provider. IARNPatient support could include this as a social work or psychiatry responsibility.
Physician			Independent clinicians do not have ready access to social workers	I typically find law enforcement not very willing to engage in this type of work			I feel we should be able to submit information to registries about patients who may be unsafe to handle, purchase, or sell firearms. I also feel we need more support for this work akin to the state PAL line for pediatric psych issues, we need a "bat phone" of sorts to call and ask questions.
Physician			I work in rural/remote areas and if there was a resource line to call for assistance, I would potentially use it.	I have spoken to law enforcement in general about ERPO and they are reluctant to be involved.			I have spoken with officers who have gone into homes to remove ERPO firearms--not an experience I want. I did not know about the do not sell list or the firearm storage.
Social Worker			time in session before another client, often I'm pulling up previous safety plan and go over, I wouldn't have problem doing another process if there was imminent risk. If there's imminent risk and I know about it, I'll do it. I know about it now.	I would do it if the system allowed time for it. I don't come across this very much, but now that I know about it, I have no problem doing it.			Interesting time to ask this when the country is in an uproar about persol rights. I'm totally okay with talking about guns and restricting them, but I'm a liberal social worker. I don't mind the conversation, but yes, I would lose opportunities to connect with some gun people. I don't care about that, but I'm on one side of the spectrum. I think this is a rare event, but in the event I have risk…
Physician			No increased liability	Persol and professiol liability			What is the cost for storage Who is responsible for them while in storage What is liability Who picks up weapons
Social Worker		I work for the federal government	See above	I work for the feds
Social Worker			Ethical and moral issues	I don't like collaborating with cops
ARNP			If there was a well established program or evidence based program in place between health providers, social work, and law enforcement	I'm worried that law enforcement may be prejudiced against vulnerable patients and may not treat them fairly
Social Worker		I work primarily with youth under 18. However, I do ask about if family members have firearms in the home. Luckily, I rarely get a yes, and family members are generally willing to properly lock away and store firearms and other items (pills, knives, etc) that the client may use to kill themselves or self harm.	I am curious what the laws are about firearms ownership if another family member in the house owns one but the client is at risk of using it--purely hypothetical. I have not encountered this, but I imagine it comes up that a family member is not being safe with the storage of their firearms.		I feel like especially working with BIPOC clients, involving law enforcement can absolutely damage rapport. I will be willing to help advocate for the client and be there to ensure the client feels safe. But me suggesting they work with law enforcement, especially given the current political state with police brutality, seems very unsafe.	If law enforcement got better training to work with my clients and acknowledged and worked to reform systemic racism in law enforcement.	I am glad this is being discussed. I really like anything the client can do voluntary themselves that is respecting their autonomy, but I understand sometimes there are concerns where the client cannot keep themselves or others safe. I feel like there are a lot of ethics around these topics that need to be looked at--especially when involving law enforcement. For example, a police officer signing…
Physician	I think its hard to feel like you know enough in a brief interaction to then make the "extreme" suggestion to seek a ERPO when knowledge of the process and the larger impacts (on individuals in the system, AND to a patient-physician relationship) is low.		Knowing what happens over time to these individuals - is it worth it? Are lives saved?		I almost want to check the option about "Not" working with law enforcement. I don't know enough really to understand or trust this system.	Better law enforcement
Physician		Perception of institutiol or interpersol racism	Availability of information in multiple languages		I think bringing law enforcement into health care interactions is a slippery slope and one that could erode trust in the health care system		Anticipatory guidance for parents talking to the parents/other family members in other households about safe firearm storage
ARNP		I do not feel it is a provider's role to make a decision that could violate a constitutiol right. I don't believe it should be a health provider's job to make constitutiol judgements.	I am very concerned about the constitutiol risks and the excessive over reach of a provider's role.		I believe that is beyond the scope of practice for providers and it poses a serious constitutiol risk. This is a legal matter, not a medical matter. This is a work around because congress refuses to make clarifications regarding the second amendment and instead we are targeting the mentally ill. It is the legal systems to get warrants and investigate concerns.
Physician		My experience with the civil commitment process is extremely disappointing.	I would like reassurance by judges and mental health crisis magement professiols that they would take my concerns seriously.			Reassurances that the safety of my patient, myself and my family	I believe [this state's citizens] need to have a more constructive discussion and buy-in over public safety versus civil rights. I also believe the professiol community especially (judges, lawyers, MHP's, and clinicians) will need significant training and consensus on how to constructively work together on this issue.
ARNP		I work for Wa Dept of Corrections	Prisoners and felons are not allowed to own firearms already			Worry about retaliation	I feel that doctors and nurses would be open to retaliation and safety would be compromised
Physician			Strict standards that all judges must follow with care to avoid inconsistency among judges. Extremely high bar to remove a person's gun rights. Early and automatic restoration of rights has soon has minimum criteria as match. A person should not have to file to restore their rights, it should be automatic unless cause can be shown to keep them suspended.			Specific articulable threat by patient in the near term..	In general, physicians should not be placed (or place themselves) in the roll of referring patients to the legal system (with the exception of minors and vulnerable adults). They should be willing to participate remotely when necessary, but should never be primary petitioners. Removal of a person's firearm rights not only potentially puts them at risk of not being able to protect themselves, but …
Physician		Preop holding area isn't really the appropriate venue/time	Hard to imagine; I would mention to surgeon/staff if There was an appropriate indication			Once again hard to imagine being in this situation
Social Worker		Access to a legal consultation is limited for ERPO	Reimbursement structure for time involved			Reimbursement for time involved in the ERPO process
Physician			having enough time			learning about ERPO
Social Worker			Knowing that further legal harm will not come to BIPOC clients who are already over represented in the court system			Knowing that further legal harm will not come to BIPOC clients who are already over represented in the court system
Physician		Concern about court information which is often public could be used to discrimite against said person	If went through a protected mediation process that was not labeled as court				I care for vulnerable populations within communities that have a large distrust in the law enforcement/court system. Systematic biases/racism that exist in law enforcement can possibly impact physician-patient relationship especially if looking as if we are in alignment with those systems. Most of my patients at high risk are interested in contracting for safety- so having voluntary do not sell l…
Physician		Most of the time, I am able to engage patients and family willingly to restrict access to lethal means through a collaborative safety plan. The patients that don't have another responsible adult to confirm safe storage or remove of firearms worry me more. I do not have confidence in trying to engage police to file an ERPO based on my experience with working with them. I would like physicians to b…	I treat patients on both sides of the border between [two states] The police in [this state] tend to decline my request for a home welfare check for a known suicidal patient with a firearm, concerned about their own safety. I would like assurance that police would take these concerns seriously instead of treating suicide as a waste of their time.				I don't worry about the time it takes to file ERPOs because the evidence shows that these measures could save lives. However, I do my best to voluntarily engage patients in an interactive and collaborative interview, involving family to confirm restricted access. Thus ERPOs are rarely needed when clinicians can find ways to be engaging, likeable and not out of touch. I think all Healthcare provid…
Social Worker		not my role in current position	if it became a part of my job				I have never heard of a training for ERPO
Physician		most of my patients use ingestion as method of self harm so use of a firearm isn't the focus of prevention	screening process regarding access to gun to determine need for ERPO				I like the idea of being better informed about my patient's access to a gun which I haven't systematically done before.
Social Worker		Other institutiol entity that may specialize preventing risk	Other desigted units in the institution would be more likely to take lead on this responsibility.				It would be interesting to know where these trainings are held and how often.
Social Worker		Process of going through a family member would be too slow if there is concern for imminent risk	Ability to seek one on behalf of a client myself				Only considering injury to self or others via firearm only encompasses a very small fraction of the incidents of self harm and harm to others due to mental health concerns.
Physician		most have been people with active or passive suicide consideration who have not mentioned guns in their plan or do not own guns	Time!				There is too much burden on health care providers to do the work, both due to time constraints and structure. HCPs should ask the important questions, raise the concern, and then have a referral process available to them to complete the rest
Social Worker			A radical long term shift in the culture and practice of police and the legal system. Or something not involving law enforcement.				Any involvement of law enforcement places margilized clients of additiol risk/ trauma and needs to be considered. ESP majority practitioners needs training to not further harm to patients by calling law enforcement.
ARNP			Persol safety from patient seeking revenge				I had a pt who committed murder in past threaten me. Went to his parole officer, reported at work and nothing was done. Pt still came to clinic. I don't have much faith in my safety as I'm just a number to employers. I left that clinic as I feared I would be killed for not writing a prescription for a rcotic under threat for a pt for an ippropriate use.
ARNP			No time				I have zero time to accomplish the healthcare tasks I have already. No time for one more.
Physician			Having a non-medical third-party as an intermediary to reduce the patient's perception if their healthcare providers have betrayed their trust.				I recognize that I should talk to my patients more often about gun safety but I live in work in a community where guns are a part of the family and it really does compromise my relationship with patients if they feel that they are being criticized about there attachment to their guns. Many of my patients are responsible gun owners, some are not. In order to consistently apply the same standards t…
Physician			Having trained staff on site to help with PPW, and a secure compensation pathway for extra time/counseling				I think these are good steps to help curb the gun violence pandemic. I'm glad for any involvement on the part of healthcare workers to address and mitigate harms from guns. I'd love to see more community and physician/HCW awareness of the budding community programs mentioned in this survey.
Social Worker			Contact with Social Workers experienced in the process of seeking an ERPO				I think these are important topics for Social Workers to be knowledgable about and comfortable talking to clients about. Available training would be beneficial.
Physician			More time to see the patient				Im a hospitalist
Physician			ability to refer to primary care for this				This is not something that comes up in ophthalmology very often. This is likely something best handled by primary care and social work. That would be my first call/referral.
Social Worker			I work mostly with Chinese clients, it would be extremely helpful if any resources in different languages are available				Will it be possible to make it more like a CPS report? Just to inform certain department that there is a concern about certain individual's harm to self/others, and record this concern to the system. And then that department can evaluate the case and decide either to investigate or just keep it in record, something like that. But thank you so much for educating me in this ERPOs!! It's really impo…
Physician			We screen for depression, mental health, but rarely see such patients				You should re-title this to Firearm Injury Prevention because the title is misleading. Why be so reticent to discuss it straight up? ...And I support the 2nd amendment but will never own a firearm myself. We cannot be afraid to discuss the difficult issues. Don't play politics with surveys like this. My patient population is female and mostly under age 35, often students, probably don't have guns…
ARNP		From an EID perspective, if my patient is a person of color my trust in the court system diminishes the darker their skin color is	A social worker who was trained in EID to follow the process if its a person of color to monitor for inujustice
ARNP		Age	Age applicable
Physician		Concern regarding retribution	Anonymity protection
Physician		i work in a prison and mental health practitioners usually mage this	I work in a prison. pts with self-harm or are a threat to others are maged by MH and are placed in our close observation unit
Physician		Almost all the patient I see with this risk are children not eligible to buy firearms	More information about at risk children and making their homes safe.
Physician		Not relevant to my population (neotes)	N/A
Physician		I don't discuss social issues like this- I see ortho injuries	not relevant to my practice
Physician		I no longer work in ER	Now I don't encounter this group of people anymore
Social Worker		Need more guidance regarding how to get the information to know when to counsel this.	Pamphlet or web resource
ARNP		I see patients primarily in dialysis centers, where there is a real lack of privacy.	privacy for such discussion
ARNP		not really my area - I am a nurse anesthetist so pt is only awake briefly for me	see above
Physician		this presumes that I would know the patient would want to acquire a fire arm, i don't think this comes up much in conversation	they need to consent to me talking to their family? also yes, the certainty of firearm purchase verses the time committment for this communication as a non billable service, makes this task highly unlikely t
Social Worker	May put social workers in a risky position. Not sure my employer would support it		Total employer backing
Physician			If there were other measures taken on a tiol level to address gun violence (eg. putting pressure on politicians to change policy) rather than putting the responsibility on clinicians.
ARNP			A dedicated website with step by step process for family members to consult.
Physician			Collaborative clinicians to make this happen
Social Worker			Divesting from law enforcement intervention for interactions with margilized communities
Physician			I work in an UC setting
Physician			I work with pediatric patients. Not sure how these work for kids...or if they do at all.
ARNP			If if patient asked me if there's something like that or really stated the need of safety issues
ARNP			I'm willing
Social Worker			In the past, I was a DMHP in Spokane. This may be something that a DCR mages when addressing the possibility of an involuntary commitment of a person.
ARNP			My role as a CR is so limited with a conscious pt.
Physician			option to discuss the case with someone like a social worker with more knowledge of the appropriate situations to refer when the question comes up while seeing a patient
Social Worker			permission/encouragement/direction from supervisor
Physician			protection
Social Worker			Referral to attorney or court that will help client or family member
Social Worker			Reform w/in the court system
Social Worker			Reimbursement
Physician			TIME
Social Worker			Training on the ethics of ERPOs and connecting clients with the court system
ARNP			we dont come across patients who are at risk of harming others. Their risk to harming themselves is from postpartum mood disorder and we have the resources to address this
Physician		time restraints		time... mine and the officers	We need to be counseling. seeing.treating patients and officers need to be on the streets responding to their issues. Social worker or tech or referral option would make much more sense.		This is an important topic but quick easy referral works best for us. this probably is a long discussion and our healthcare system is just not built for that.
Social Worker				Level of trust towards law enforcement	Social workers should work with law enforcement. There should be a point of contact for social workers to contact instead of 911.		I don't know how firearms work. This should be included in suicide prevention training curriculum.
Social Worker				Social workers shouldn't partner with police	Police should be abolished
Social Worker		Primarily lack of knowledge by the social worker, organizations and their magers that they work for. I am aware of someone who could have had this discussion/education but instead the person had took own life. (not my direct client but unfortutely happens and I wish we all were aware of this.) After this happened, we had in depth discussion about suicide prevention, but never heard about ERPO unt…		I do not persolly have problems working with the law enforcement, but i do worry how the client & their family feel about being in the situation that involves law enforcement which may increase client's symptoms negatively and/or it creates new concerns such as perceiving that the client feels like being a crimil and/or has had hx of legal involvements (for their own fault or not) and feels negat…		Having a liaison would be ideal, but it also depends on liaison would cost the system.	I would love to hear more information and the process about all of these topic including the map.
Social Worker		Ensuring ERPO would not interfer with services or school attendance		Ensuring the response from officers to have time and yield compassion for the situation, the client and the family		There would be a point person that our community could use and families could already know prior to needing this exact service	I would love to know of resources for specific cultural groups to refer families to if they need assistance that I cannot provide due to the limits of my job at the school but also for the comfort of my families and their cultural perspective.
Social Worker		Not sure that is within the scope of what can be brought to the court at WSH		Could not coordite unless have release of information from patient.		Social Worker do not contact law enforcement. We have to work within the court system at wsh unless have doc supervision.	It is not talked about at [hospital] but administration is always looking for ways to improve safety and I think of approached would like to help. But this is best done from someone outside of wsh. There is a social work department. Psychology department or psychiatry department might rather be in charge of it however. So reaching out to them could also be helpful.
Physician				Concerned about abuse of ERPOs and civil rights (due process, constitutiol rights).		Clear anti-abuse guidelines for ERPOs, and recourse for patients.	I believe it is extremely important, for a number of reasons, for healthcare providers and institutions to not take positions on topics such as firearm ownership that are in any way political *unnecessarily*. Specifically, it erodes the patient-physician trust bond to be perceived as a monitor for the state, or to be pushing an agenda that is anti-firearms-rights. Surveying patients for firearms …
Physician				negative consequences for a BIPOC w law enforcement		if a BIPOC person had a social worker or advocate to defend them against police brutality	I think instead of police officer involvement it should be social worker if safe to do so. I worry about unnecessary force used against BIPOC people
Social Worker				If the person is a POC, I would have to think twice about potential racism with police		If a CSO who looks like the client could meet with the client	I would like to be able to give out to clients effective free lock boxes for firearms.
ARNP				Risk of trauma or death to the patient, given the history of law enforcement		If there was a non-law enforcement laison to this process such as a social worker or dedicated mental health response team that did not have a law enforcement agency title	If there was a third party system available through a social worker or crisis response team that was not staffed by police officer I would find this beneficial. A behavioral crisis response team or care coordition team would be far more useful and be able to get involved earlier during a patients escalating mental health crisis. Securing fire arms while useful and lifesaving does not specifically…
Social Worker				HIPPA		Employer provides guidance on interactions with LE	My biggest concern is around liability towards the social worker.
Social Worker		I work with children and teens under 18. I have conversations about no access to weapons, knives, meds. ERPO is not an issue for this population sue to agem		Again, I am a child and teen therapist		Child and teen specialty practice
Physician		All my patients are minors who cannot legally own firearms		I'm a BIPOC and I always fear for my own persol safety when interacting with law enforcement		If law enforcement was not such a racist, white supremacist organization that may harm/kill me for no reason
Physician		The patient should be able to appear in court		A patient should be about to appear in court before their guns are taken		If the patient could appear in court at the time of the decision
Social Worker		Any soldiers that meet this criteria go to command		I work at [institution] and my contract does not allow to work with other agencies		Military structure
Social Worker				I work in crimil defense		Agreement from clients attorney
Social Worker				HIPAA constraints; constraints around police being in psychiatric units of hospitals (due to rules that they cannot be on units with their weapons)		Clear legal clarification in relation to HIPAA laws
Physician				I work in Urgent Care (no ED resources, no primary care relationship)		Honestly, the best course would be to contact social work and have them take care of it.
Physician				I don't trust law enforcement, they are racist and corrupt, and I would be concerned I am putting my patient in more harm by involving police.		I don't feel comfortable with law enforcement
ARNP				I work in an operating room		I don't work in an environment where there's a lot of time to counsel people
Physician				Racist history of policing		If a community agency other than law enforcement could somehow be involved
Social Worker				Law enforcement is often not particularly helpful. Law enforcement often assert themselves as the party "in control."		If law enforcement had more skills and training for interacting with individuals with mental health conditions.
ARNP				My team has a Social Worker. I would likely refer to her to file an ERPO		If my Social Worker colleague asked me to file, I would do it
Social Worker				Not part of my role		Not sure why social work would need to be involved.
Social Worker				Lack of trust of law enforcement in my area		Police reform
Physician		Many of my patients have cognitive imparment, so we typically refer to a Behavioral Health or Mental Health provider in these situations.		Again, many of my patients have cognitive problems so referral to developmental/behavioral specialists is often preferred			Although it may seem wonderful to require all providers to take some sort of training in this, please take into consideration that some providers see primarily people with cognitive impairment, for which this type of training is likely to be not useful. Many of my patients are so impaired that they are nonverbal--this type of injury prevention really doesn't apply to them.
Physician		I am not a primary physician (I'm a pediatric anesthesiologist) and would do this only in concert with the patient's primary pediatrician or surgeon		as above			As a pediatric anesthesiologist this is obviously a bit far afield from what I deal with in my patient encounters, but I strongly believe that these are central to the primary care of our patients.
Physician		Not familiar with ERPO, likely more for psychiatry specialty		Not my specialty			Have no idea what you're trying to do here
ARNP		fear of retribution or harm		lack of trust for police and courts			health care personnel are at VERY high risk of on the job assault from patients and this is a threatening move. I would consider referral to social work or psych professiol for this.
Social Worker		My patients do not give me consent		My patients are forensics and already under court order			I cannot speak to this topic as my patients are Court ordered for competency restoration to stand Trial for pending charges. It is too dangerous for me to talk to patients about firearms as almost 40% of our patients h as very murdered someone.
ARNP		I see children, not adults. N/A		I see children at a child abuse clinic, so N/A, but I do work closely with law enforcement as my patients are crime victims.			I endorse the concept but do not apply to my specialty clinic treating children of abuse.
Physician		I counselled the family but the police refused		Law enforcement is worthless			I work with Veterans. When they become depressed or demented, it is a good idea to remove firearms from their possession. Families are typically unwilling to take the firearms themselves. I have contacted Seattle police multiple times over the years and the Seattle police are 100% worthless. Interestingly, the Federal Way police will go to the home, take the firearms, and store them for the Veter…
Physician		Concerned about retaliation and my/my staff safety.		Persol safety			I would like to have access to training on this topic, especially modules that could be done independently or some webirs.
Social Worker		BARRIERS TO FEDERAL EMPLOYEES BEING ABLE TO TESTIFY		boundaries between federal law and state law- as federal employee			It seems reasoble that there be a process similar to a Vulnerable Adult Protection Order, Involuntary Treatment Order process to address this issue and that Social Workers be allowed and encouraged to participate in and practice independently (as licensed practitioners) to report imminent safety issues and act on behalf of the client to keep they and others safe. Their needs to be support structu…
ARNP		Violence against healthcare provider		Persol safety			My wish is to have no firearms in existence , period.
Physician		Documentation, office safety		Documentation, safety of office			This is a political issue which will be troublesome and ignite emotions in many patients and family members. Our environment is hostile enough.
ARNP		Think connecting with social work might serve system patient better		May serve the system best if social work or someone with higher frequency of this process be the connector			Working in Dermatology unless something overt typically this type of assessment is not done .... Not sure it would be appropriate unless something comes to light....
Physician	WE AS HEALTHCARE PROVIDERS SHOULD NOT ENGAGE IN ENFORCING UN-CONSTITUTIOL ACTS ONTO PEOPLE.			ERPO's ARE UN-CONSTITUTIOL. SHOULD NOT BE ENFORCED.			ERPO'S ARE UNCONSTITUTIOL AND VIOLATE THE 2ND AMMENDMENT. BUT THANK YOU FOR WORKING TO STRIP HONEST, LAW-ABIDING AMERICANS OF THEIR CIVIL RIGHTS.
Social Worker	My primary work is safety planning voluntarily with clients. That could include up to an ERPO. I would encourage a client to secure weapons or consider an Erpo. It would have to be voluntary. If there was imminent risk i would call the police and they would do with the Erpo. I have to respect autonomy and self-determition.			Must be imminent risk			It's an important growing issue for sure.
Social Worker	I have never experienced difficulty in arranging for a client to temporarily hand over weapons to someone they trust following a simple.discussion of his/her safety during a difficult period. I see no need for courts and law enforcement to be involved in my clients' life as that type of encroachment potentially adds further stressors to my clients' situation.			I have never had a problem with contacting law enforcement to come meet with me and a client to discuss options for further treatment, accessing Emergency services, etc. Law enforcement should be a last resort or for advocacy, not force, coercion, or trampling an individual Constitutiol rights.			Social workers need to focus on empowerment, client rights. Safety is always paramount and one should be able to develop a rapport with the client around that safety.
Physician				Psychiatric confidentiality concerns--dealing with a legal system with different parameters for protecting confidential psychiatric information			Apparently I am seriously under-informed on these issues, despite routinely discussing firearms access, safe storage, etc. Quite a knowledge gap, especially for one who has practiced psychiatry in public/safety net clinics for 30+ years, on the doorstep of the HV Injury Prevention Center.
Social Worker				Hospital policies about contacting law enforcement			Are there CEUs available on this topic?
Physician				Concern about privacy and rights for my patie is of color or immigrant backgrounds			Easily accessible training on the practical aspects each of these measures would be helpful
Social Worker				Not having permission from client			Find this survey difficult to be accurate on. Needed an I don't know response rather than commitment to do one or the other. These are complex situations requiring individual solutions.
ARNP				escalation			For adolescents involving parent/guardians
Physician				Not confident law enforcement would know what it is or do anything			Free firearm locks
ARNP				African American patients are substantially treated differently by the police, therefore, it may be less safe to involve the police in my clinic.			I appreciate being educated about ERPOs and firearms safety but feel a stronger investment in social work will truly aide in these situations. I value the professiol partnership of social work in a busy clinic when I am expected to continue seeing patients regardless of the social and mental health crises that arise during visits. A joint educatiol effort would support providers' comfort in filin…
ARNP				Lack of officers			I had a relative in need of this service and it is vital to act quickly
Physician				I have mixed feelings about the role of the health care system in suicide prevention. Someone who is truly determined to take his or her life will ultimately succeed.			I had an experience over 10 years ago in which I had to get a protection order against a patient who had a chronic opioid plan with me and who made threats about "shooting someone" when she came to clinic one day for an appointment with me (for a medication refill) and was told I was uvailable because of a hospital emergency. She manufactured firearms for a living, and talked about it often. Know…
Social Worker				If I had information about the potential unintended consequences of filing ERPOs			I have done crisis intervention in ERs for 20+ years and have never heard about ERPOs. Would love to get information and training.
Social Worker				willingness of law enforcement to respond			I was not aware of this and will definitely be looking into it.
Social Worker				HIPAA violation?			I work in healthcare so am concerned about how this intersects with HIPAA. In addition, in my setting (dialysis) we often see patients 3 times a week for years to decades. If I were to file a petition it might irreparably harm our relationship (similar to damage after a mandatory APS report). Also, I am not at all confident that my employer would support my involvement in an ERPO process unless i…
Social Worker				Significant concern about involving law enforcement depending on the demographics of clients I am working with and their fear and view of police involvement as harmful.			Information specific to veterans with PTSD, who often want their firearms on them for perceived safety. Information on how to have these discussions, clear information about options.
Social Worker				depends on the specific law enforcement person, trust			it can be hard to find information many things on government websites
ARNP				we do not call the police/report to the police when patient is an emergency department patient unless they have committed a crime while in the ED			It is difficult to attend court hearings. In the ED at [hospital] we would likely have Social Work assist with this process.
Physician				I would feel very hesitant about this for Black patients given substantially increased risk of death in encounters with law enforcement.			More training and incorporation in systems would be very helpful in primary care (e.g., accessible resources (e.g., smart phrases in EHR) for patient education that we can enter in after visit summaries)
Social Worker				Police may have idequate training or lack professiolism to assist with those in mental health crisis.... simply I don't to be the one who called the police ending up in my client being extrajudicially killed while experience a behavioral health crisis. Less contact with police, the better.			New Hampshire had nothing of the sort (recently moved to WA) and working as a crisis clinician this would have been helpful (best we could do is ask to lock their weapons and give the key to a family member). NH process for involuntary commitment was pretty slick with first trying to have families file the petition and also being able to attend hearings via telephone, made the process very easy/.…
Physician				I suspect it would take much more time than working directly with patient's family			No. This was educatiol
Physician				Not sure whom to contact; UW police, for example, are highly trained and professiol in my experience; I would need to be confident that a law enforcement officer or office would have a high degree of skill/sophistication; if so, yes, I'd be highly like to refer for danger to others			seems like there are plenty of opportunities for more public awareness; liaison roles would be helpful!
ARNP				this violates the 2nd Amendment.			This is an infringement of the 2nd Amendment to the US Constitution.
Physician				need help from social worker			This isn't something I know much about, it doesn't seem to be in the scope for a specialist. Would prefer to have social workers to refer to if a concern came up
Social Worker				Some clients distrust of police			This was educatiol for me to learn about. Thanks!
ARNP				Need to know law enforcement is trained in critical mental health situa			Trainings... with multidiscipliry community agencies
Physician				not qualified to determine risk			walking on a slippery slope
Physician				concern patient may retaliate			Would like to know where firearm storage exists.
Social Worker		My clients are not at risk to hurt themselves in this manner. Harm to self and others is due to dementia in a skilled nursing facility		We contact crisis response team for these types of mental health emergencies
ARNP		It is very likely that the patient's attending physician would be the person who assume the task of filing ERPO on behalf of the clinical staff including myself.		My employer would be the one who gets to decide wheter or not to initiate the process.
Social Worker		some client are undocumented		some patients are undocumented
Physician		Urgent care not really conducive		Again, setting I work in
ARNP		Patients may not be transparent about firearms owned		Clients who disagree may escalate behaviors
Physician		I would be worried for my own safety		Concern for my own safety
ARNP		PERSOL SAFETY		CONCERN WITH LAW ENFORCEMENT BEHAVIOR IN THAT CONTEXT, PROFILING, TARGETING ETC
ARNP		concerns about patient confidentiality		concerns about patient confidentiality
Social Worker		I work with ITA pts that have already lost rights to firearms thus ERPOs are not applicable		Concerns with working with Law Enforcement with clients in crisis. Uncertainty re: law enforcement training and collaboration with clinicians/mental health providers
Physician		Does not apply to my patients		Does not apply
Physician		Not persol provider; government contractor		Government contractor for services
Physician		It is not directly relevant to my subspecialty and I do not have time to do it		I don't have time. Also concerns about wasting time being on hold and figuring out who to talk to
Physician		My patients are newborns		I don't trust LEOs
Physician		I only care for neotes/infants		I only take care of infants/neotes
Social Worker		Possible ramifications for my agency, I work in law enforcement		I work for a law enforcement agency and am unsure what would be allowed
ARNP		I work in a correctiol facility		I work in a correctiol facility.
Social Worker		The impact the counsel may have on the trust between family members.		Impact it may have on the client family relationship
Social Worker		I work predomintly in pediatrics and the institution I work for has strict guidelines about scope of work		Institutiol barriers put in place by my employer (ie scope of work)
ARNP		Belief or knowledge family would not support ERPO		Lack of consent
Physician		Family not wanting to have government invloved with their life thus damaging our relationship		Lack of trust in law enforcement filing this in a rural community
Physician		No social work at our hospital		LE has NO knowledge of ERPO
Physician		the risk might not arise during the visit discussion		Legal system has been fairly non-responsive in my experience
Physician		Limited access to social work support		Limited Social Worker support in my primary practice setting
ARNP		Not my scope of practice		Limited to my scope of practice
ARNP		Most of my patients are children and therefore do not have access to purchase a firearm anyway		Most of my patients are children and therefore do not have access to purchase a firearm
Physician		Neotal practice		Neotal practice
Social Worker		The parameters of my job		Parameters of my job
Physician		Ability for same day/quick intake with Social Worker particularly in COVID times where mix in person and phone		Question if law enforcement is best current vs future ideal way to help care for patients
Physician		Radiologist with limited patient contact		Radiologist with limited patient contact
Physician		Rarely if ever encounter such patients		Rarely if ever encounter such patients
Social Worker		Scope of practice for Veteriry Social Work		Scope of practice for Veteriry Social Work
Physician		that coorditing behavioral health or social work support for a patient and vigating a complex system could take hours		the time this whole process would take
Physician		I see kids. They legally cannot buy firearms.		This doesn't seem very applicable to kids
Physician		Threat of retaliation to practice or family		Threat of retaliation to practice and family
Physician		situation is extremely unlikely to arise in anesthesiology		unlikely to arise in anesthesiology
ARNP		work within correctiol facility with specific regulations		work within correctiol facility with specific protocols
ARNP	This is really more of a social work issue/need.			Client mistrust of police and legal system
Physician	These actions should only be between the patient, their family and the physician. This process should be prohibited for use by the government.			I don't want to be part of takeing or curtailing someone's constitutiol rights.
Physician				As a resident, I do not directly involve myself in legal matters as I am not acting under my license alone.
ARNP				I work in the OR; little need to consult LE
Social Worker				Law enforcement is re-traumatizing for folks, especially who may be more vulnerable to these behaviors. They are not trained for mental health like clinicians
Physician				More likely to work towards involuntary commitment
Social Worker				Need to follow agency disclosure to law enforcement rules.
ARNP				Zero confidence in state government competency. US Constitution Second Amendment prohibits infringement.
Social Worker				Concern about increase client risk of harm from interacting with law enforcement
ARNP				Concern for breaking HIPAA
ARNP				Concerned that law enforcement would result in legal action as opposed to the mental health help that so many of these patients need
Physician				Concerns about law enforcement unnecessarily escalating against my patient/using force
Social Worker				Confidentially and how to vigate it appropriately
Social Worker				Cultural barriers dependent on the race/ethnicity of client needi g help
Social Worker				deaths that have occurred in the hands of officers during mental health welfare checks, especially on BIPOC folks
Physician				Depending on tbe ethnicity cultural differences, and the color of the skin of the individual patient might affect my willing to in volve law enforcement officials in the process.
Physician				General mistrust of law enforcement
Social Worker				Harmful Treatment given to clients of color
Social Worker				Healthcare privacy laws protecting patient
Social Worker				HIPAA Confidentiality constraints
Social Worker				I am concerned about police discrimitory beliefs and behaviors, especially toward people of color, people with disabilities and mental health conditions
Physician				I am mistrustful of law enforcement
Social Worker				I do not trust law enforcement
Social Worker				I don't trust police officers to behave ethically or make collaborative decisions
Physician				I have concerns that there would be an equity in the patients that were referred versus not referred with law-enforcement
Social Worker				I have some concern about how law enforcement engages woth clients with mental illness and may have concern for client welfare if they are BIPOC
Physician				I suspect that if I tried to involve law enforcement they would tell me that I should handle it in my own and not to bother them
Physician				I worry about law enforcement harming rather than helping the situation
ARNP				I worry about race and biases within the police department. Will my patient's race impact how police will treat my patient.
ARNP				I would like to use Mental Health Social worker instead
Social Worker				I would want to consider the client's past interactions and perceptions of law enforcement
Social Worker				institutiol racism within the system
Physician				Lack appropriate mental health treatment
Social Worker				Lack of consistency with police outcomes/engagement
Social Worker				law enforcement can't/won't do enough and it just makes the client angrier or more unsafe that someone involved the police
Physician				Law enforcement doesn't show up when our staff have been assaulted. I do not trust they will show up for this either
Social Worker				Military population and MP vs Civilian LE
Social Worker				My experience with enforcement has been officers discouraging patients and staff to not file a report. It seems like they don't want to do any paperwork.
ARNP				My understanding from the previous info is that family members must file the ERPO
Social Worker				No clear policy in agency
ARNP				Not sure if VA allows me to interact with Law Enforcement outside VA
Physician				Optics of including police
Social Worker				Possible racial discrimition by law enforcement
Social Worker				race
Physician				Refer to Social Worker for help
ARNP				reluctant especially if the individual was BIPOC
ARNP				Risk for unintentiol harm to patient
Social Worker				Social Worker Code of Ethics
ARNP				The unfortute current climate working with law enforcement is poor, this feels like again it is OUTSIDE of the scope that law enforcement officers should be involved in
Social Worker				this question doesn't make sense due to duty to warn statues
Physician				This would need to be structured carefully particularly in ensuring that there are not equity issues brought up in the referrals to law enforcement. This could lead to some communities feeling less comfortable seeking care.
Social Worker				Time it takes for law enforcement to be available given current demands
Physician				uncertain about the role of law enforcement in trying to help individuals with a mental health emergency
Social Worker				Want to make sure that I am working appropriately within my scope to ensure that I am not disclosing PHI ippropriatley
Physician		I'm not a PCP, don't treat mental health, etc			Law enforcement not trained sufficiently in mental health.	I am a specialty consultant in sports medicine. I would contact the PCP	no. I do not provide primary care, though I applaud your efforts. I especially am concerned about firearms which are a major public health problem
Social Worker					I don't think involving police is beneficial to my patients' mental health. I wish police had no involvement in mental health crisis work. I support defunding the police.	I would like to be able to file an ERPO without having to interact with police.	I don't believe that having social workers have increased contact with police and law inforcement is the anSocial Workerer to this complex issue. I also don't believe it is fair to put the burden on families to file an ERPO. I think social workers should be able to independently file an ERPO. I would like guidance on when to file an ERPO that considers risk of intimate partner violence and if it …
Social Worker					I worry about law enforcement's impact with both social workers and clients as it relates to recent (and historical) violence by police in our communities.	Further accountability and safety in working with law enforcement and their commitment to anti-bias.	I have not heard of ERPOs until this survey (I work in pediatric mental health) but I think these are incredibly important resources for social workers in any specialty to be aware of and counsel others on.
Physician					Lack of trust in law enforcement, particularly when people of color are involved.	Evidence that an officer has been properly trained and has carried out prior requests equitably.	We need resources to protect patients' of color constitutiol rights and help those without fincial means to vigate the court system. Physicians need to be rigorously taught against racial bias before they are allowed to use this order and a small committee like ethics committee should be formed to review such requests, rather than have all physicians take a meaningless online credentialing course…
Social Worker		I doubt I would receive supervisory support for my action.			This could conflict with or make less clear my defined role and stated goals as part of a care team in a hospital environment. It would almost certainly damage any therapeutic alliance that I had developed with the patient, which could make the patient less willing or receptive to care planning with the MSocial Worker. Patients could also interpret this action as a violation of their trust.		Time is a huge factor. As it is with the responsibilities that Medical Social Workers currently have, there is not enough time in the day to get everything done. I would be very reluctant to advocate for any additiol responsibilities that could necessitate court time, consultation with law enforcement or additiol paperwork responsibilities to a schedule that is already overfilled.
Physician		difficulty accessing social work resources			concerned about law enforcements conflicts of interest and risk of escalation leading to altercation between law enforcement and patient		We need more immediate access to social workers and imbedded behavioral health resources. There is no way that Drs can handle this in the 15-30 minute appointment times that are allotted.
ARNP	That is not our role				I am a health care professiol. It is not My job to do gun regulation		Gun control is NOT our job or responsibility. We can not control every aspect of our patients and I will not participate in this
ARNP	i am a neotal provider. this is beyond my scope of practice.				i am a neotal provider. this is beyond my scope of practice.		i am a neotal provider. this is beyond my scope of practice.
Physician	I am a subspecialty provider, there are already enough demands on my time with complex patients with multiple medical needs, language differences, and limited time to address those things. I support this effort and am against guns in general. I do believe this is a health issue, but it is not for physicians to interface with the legal system, especially subspecialty physicians. I agree the clinic…				Physicians should not be filing ERPOs. And physicians should not be working with law enforcement given the tensions that already exist between law enforcement and minority communities. I persolly do not trust law enforcement with anything. Why would I trust them with my patient's safety?		If you want physicians to solve social problems, you should give us the time and resources to do it
ARNP	I am not a lawyer.				Again I'm not a lawyer. As a minority, I'm fearful of law enforcement.		In general, we are limited in time. This is better with psychiatry intake or behavioral consultants.
ARNP	I am fine counseling them to remove access. However, responsible firearm owners should not be precluded from having their own firearms. I know that this does not play into the leftist agenda. The majority of shootings are not a result of responsible firearm ownership and it should be up to the family to make those decisions. If the courts get involved there will be negative reprecussions for all.				it is not appropriate		This is fringing upon persol rights. I will always talk with my patients, but will not take or encourage legal action against them. Instead I would ensure they have access to the proper resources, support, counseling, etc. I would enlist assistance from their support system.
ARNP	I don't want that kind of responsibility				see prior		This is not the job of a primary care provider
Physician					Only in rare circumstances would a clinic physician need to work with law enforcement. Law enforcement should not be taking peoples guns away from them. If the physician can't talk the patient into giving their gun to a family member it can end there.		ERPOs and Voluntary Do Not Sell list sound like government overreach. Thankfully I rarely encounter patients who are dangers to themselves and never in 19 years have I had a patient admit to being homicidal. Maybe this is good stuff for public health psychiatrists. Primary care should have mental health professiols to refer patients to in these circumstances and mental health professiols should h…
ARNP					It can change the client's trust in health providers in an already broken healthcare system.		Hotline.
Physician					Law enforcement is very triggering for many of my patients		I don't know even the basics about this stuff and clearly need to learn more - would love more training or a website to reference
Physician					Outside the scope of practice for physicians, could negatively impact relationship with patient and therefore their medical care		I generally think that if patient safety concerns rise to the level of possible suicidal/homicidal actions, mental health providers need to be heavily involved in determining how to best address such concerns and provide other treatment/support to the patient. Thus, it would be most appropriate for these specific injury prevention methods to be within the scope of psychiatrists.
Social Worker					I worry about the safety of the client		I learned more in this survey than in my last 2 CEU courses
Physician					Difficult to figure the process out-social workers would more likely be the right person to contact law enforcement		I think that most healthcare workers are uware of most of these resources and laws.
Social Worker					I think there are serious civil rights concerns with the ERPO		I think this survey on "injury prevention" is a sham
Social Worker					Law enforcement does not have sufficient training to interact with individuals in active mental health crisis.		I work with children, and I don't know anything about firearm storage in [the state] This resource may be helpful for parents who have children experiencing a mental health crisis and want to have their home as safe as possible for their child.
Physician					I don't want law enforcement coming into the clinical setting and disrupting the office. I also worry about escalating a tense situation		I worry about safety for the office staff if a patient has fire arms and talks about hurting others.
Physician					I think social work should do this		I'd like to know a lot more. I'd like info to give to patients about safe storage and bazaars of firearm ownership
Physician					I would refer to a social worker to assess the patient and then expect them to work with law enforcement if appropriate. I don't have expertise or time to do things like this myself.		If I am concerned about a patient I will always try to do a safety plan but then immediately try to refer to social work- I don't have the training or time to thoroughly address this type of issue myself.
Physician					I think law enforcement personnel could use an ERPO.		It might help to end the wars and provide housing, education, and meaningful job opportunities for everyone, if the goal is to reduce gun violence. Of course, getting rid of guns would also be helpful.
ARNP					It would be better to go through another system within the mental health care system to refer a patient for an evaluation - such as a community mental health advocate that can contact the patient and then contract law enforcement - There is a "safety check" that a provider can activate within the law enforcement but it is not the appropriate use of law enforcement. It would be better if there was…		It would be better to spend your time at Harborview -dealing with changing the laws of access to firearms rather than putting providers at risk for having to mage crimil activity.
Physician					Persolly, I think law enforcement and providers should be as separate as possible in the context of healthcare. A doctor should be seen as the advocate for their particular patient and not be perceived as aligned with the "system." Also, I don't really have a lot of faith and trust in the law enforcement system overall.		It would be good to have a dedicated in-service on this topic (probably a pre-recorded session or online module) since it was not well covered in my residency program and I imagine the laws and processes have evolved since then.
Social Worker					How are we going to complete this entire process, follow up on it, anSocial Workerer family questions, etc to get this done while I'm supposed to be a psychotherapist seeing pt's all day? Stop making professiols the scape goats for other people's behaviors. We can't solve problems with more laws. How about actually funding affordable housing, increasing access to mental health services, and hold …		Social worker are not the line of defense for this. Stop making professiols responsible for the poor behavior of others. We already have laws in place. These problems are rooted in poor parenting, victimizing the preps and so much more. This is a prefect way to ensure even less people become social workers. Thanks
Social Worker					I work with a lot of people of color and I do not trust law enforcement to use restraint and to see my clients as human beings. I would assume that law enforcement would kill my clients if they engaged with them.		This information should be required knowledge. I did not know about any of these tools and I am a licensed social worker who works directly with people who have identified and diagnosed mental illnesses that can sometimes alter their perception of reality. I am dismayed by my lack of knowledge in this area!
Social Worker					Depending what hat you are wearing and the Agency you represent. I believe having a liaison representing the law and enforcement is the way to go. Social worker working on behalf of the client would not break that clinical alliance that helps the client after in-voluntary placement. Keeps the boundaries clear for all systems.		Well if we need to discuss this let's have open discussions versus a survey to include training!
Physician					Worry that law enforcement may be harsher on communities of color		Would love to have more time for this discussion and have social workers screen patients first
ARNP		I do not know enough about ERPO to say one way or the other what I would do until I have information about ERPO.			I do not know enough about what the ERPO process is to give an anSocial Workerer.
Social Worker		Racial equity concerns re court system referrels			There has been a lot of talking about replacing police with social workers. Our jobs are not the same. As a person of color who has been mistreated by police, I do not trust the police and do not wish to work with them I also think it is dangerous for the profession to align itself and or be seen as an altertive to police, especially since social work is also a white-domint field.
Social Worker	It is a second amendment right. There are other actions in place such as hospitalization or asking friends and family to remove the firearms themselves. Firearms are not the issue, people are.				Once again, firearms are not the issue, people are
Social Worker	No, you work for the client				Again, we work for the client. If I have safety concerns, I would go through an involuntary treatment referral to have the client detained.
Physician	If a significant threat exists, then a safety plan can be put in place regarding firearms. Just as it has been done for decades. It is ippropriate to suspend a Constitutiol right (not a privilege) for this. This is an over-reach by zealots who want to make themselves feel better by taking way guns. Guns are not the problem.				It is ippropriate to suspend a Constitutiol right (not a privilege). If there is such a significant threat, then removing a firearm is not the solution. You would have to remove all OTC medications from the home, remove all knives (e.g. kitchen), hammers, etc from the home. The problem is not the gun. The problem is the mental health crisis. If it's that bad, mage the crisis with the individual a…
Social Worker	Yes, it's important but it also depends how time consuming would it be to counsel a client/family to seek ERPO. Working in the hospital in a fast-pace environment we don't have the capacity to do counseling and followup since pt doesn't remain in the hospital for a long time. It needs to be done as an outpatient at a mental health agency.				Not appropriate in a hospital setting. Can refer to someone that can help pt and family to seek ERPO.
Physician	Violation of individual rights in a setting where the individual still has capacity and or competency				See previous anSocial Workerer
Physician	police function				they are missused
Physician	Healthcare providers have a different set of tasks and priorities, and have no business on counseling on purely legal matters. Majority of healthcare providers have no legal education, let alone background, to counsel on anything so far outside their profession and specialty.				This is outside their scope of responsibilities and expertise. Only court-appointed psychiatrist, Physician, not psychologist or social worker, should be involved with such matters
ARNP					Law enforcement will not handle this issue properly
ARNP					No need to have many cooks in the kitchen
Physician					Civil, not crimil
Social Worker					Abolish police
Physician					Any concern for the patient will be lost. The patient will likely be in danger from law enforcement.
Social Worker					Because social work values do not align with policing.
Physician					Conflict of interest
Physician					Don't trust law enforcement
Social Worker					Don't want clients to be involved with law enforcement if they don't need to be.
Physician					Hesitant to involve law enforcement at all in health situations.
Physician					I am not confident law enforcement should be the ones involved in health care matters
Social Worker					I do not find that law enforcement have the proper training or understanding to determine if a person is a danger to themselves or others.
Social Worker					I don't trust law enforcement to appropriately and safely work with the clients I serve, all of whom identify as being part of communities of color. I do not think that law enforcement members (i.e. police) are adequately trained in mental health to support with this process.
Physician					I don't trust law enforcement to be anti-racist or fair
Physician					I feel it's crimilizing mental health. There are a lot of racial and socioeconomic factors that need to be taken into consideration when entering an individual into the crimil justice system. It would make me uncomfortable to involve law enforcement with this matter.
Physician					I have concerns about involving law enforcement in my patient's care because SPD has a pretty poor history in regards to killing people who are mentally or physically ill and can't 'comply' instantly.
Physician					I think certain healthcare providers should but only if it falls within the purview of your visit
Physician					I'm an orthopedic surgeon. I'm not the right person to coordite this kind of action. If I identify such a risk, I should be able to reach out to a social worker or mental health crisis center and they should take it from there. I don't have the time or expertise (regardless of additiol training) to mage a problem of this magnitude & complexity.
ARNP					it's a racist and unjust system that stigmatizes the most vulnerable community members.
Physician					lack of timeand reimbursement during visit
Physician					Law enforcement and patient care should remain separate for safety of patients
Social Worker					Law enforcement does not uphold values and go against values upheld by social workers. Involving law enforcement can put our clients in harm's way.
ARNP					Law enforcement has proven to be racist and unsafe
Social Worker					Law enforcement is militarized and does not reliably use de-escalation techniques
Social Worker					LE injures and kills people. LE officers often have power and control issues. They rarely have skills to deescalate. The act without compassion.
Physician					Legal process and long and arduous and there is no place or time for healthcare providers
ARNP					many patients are very anti-LE and involving may increase hostility, likelihood of harm. also blurs message that it's civil, not crimil
Social Worker					Many people are fearful of law enforcement and their reputation. I believe this should be a social workers position not law enforcement
Physician					Medical care should be kept independent of any actions with law enforcement
ARNP					Minorities are unfairly and begatively involved with law enforcement
ARNP					MSocial Worker or another could do this.
ARNP					Not an appropriate role
Physician					Not our job. We are the patient advocate, not the enforcer.
Physician					Patients are not crimils. If the law needs to be involved then the persol should have special training
Social Worker					Police brutality, historical racism, lack of trust in the police system (by both professiols and clients)
ARNP					Refer to MSocial Worker
Physician					Safety concerns.
Social Worker					Safety issues with police brutality
Physician					Seems out of scope for a doctor. Seems should be a liaison such as a social worker for this role. These processes can be very time intensive. Can't neglect 1/2 day clinic while sorting through process
ARNP					Should be with social work
Physician					The current law enforcement system negatively impacts our communities of color disproportiotely, and I am extremely hesitant to contact law enforcement
ARNP					Too much risk of harm to a patient
Physician					Unclear why this would be a necessary step. Wouldn't this be within the retail/ gun purchase purview?
Physician		very limited resources in rural areas, no social workers and deputy sheriffs are busy. who do I send them to?				if gurantee not to refer to ICE if non-documented	1. don't make docs the police, and in the current climate - police have never been less trusted. I'd much rather refer to a social worker than police and I don't trust family to do the right thing always. What about regiol or state ERPO teams to do the work? 2. if you use this data to do trainings/edu - consider that you'll need a different approach for [different parts of the state] East-siders …
Physician		Inequities in legal treatment based on systemic racism might hold me back				Major systemic reform in policing - I shall not hold my breath	I appreciate the work you do. The sheer number of guns out there being sold is staggering, although most go to those who already own guns. I can only hope and pray that the upcoming dissolution of the NRA will help turn the tide, but I will admit that when the mass murder of 5 year old children at Sandy Hook didn't do it, I have become pretty pessimistic.
Physician		I am a resident; I don't have enough time. I am a sub-speciality doctor. I'm not sure I would encounter an appropriate opportunity for this in the outpatient setting.				Having time, making the process as easy and obvious for busy providers.	If I were a primary care provider I would probably be more interested/able to do some of these things. When I say I encounter people who are at risk of harming themselves or others as an otolaryngologist, it usually is because they have already done so and I am working on their craniofacial trauma.
Physician						time to do this work as we are overburdened as providers	as a subspecialist, i do not have time to address this routinely, but would be willing to address if the subject comes up.
Physician						Dedicated phone line or stAff to respond immediately and coordite what needs to be done in order to be legal compassiote and do not increase my risks for malpy	Dedicated staff like psych registered nurse or nurse practitioner would be a better solution in an emergency triage call center similar to a 911
Physician						I'm concerned about random police officers not being helpful to patients with mental crisis. A liason that works with this population would be very helpful.	I didn't know about some of these resources and I work with dementia patients who we often worry about gun (and other) safety. I think an in-service or talks about this would be fantastic.
Physician						reimbursement for time spent being involved in this process	I think we play a very important role but we are under educated about what to do and how to do it. We need more education and resources to do this properly.
Social Worker						If there were substantial changes to our legal and justice systems, especially police. I would need to see consistent demonstrated willingness on part of police to work respectfully and compassiotely with members of margilized populations and with social workers and mental health professiols.	I would love to see more of this information, and trainings.
Physician						Dedicated time for this	Initial question about how often I encounter those who I feel are at risk to themselves is a broad questions and I anSocial Workerered it considering all sorts of different risks and not just specifically firearms. And given the current climate and every increasing pressures on primary care and shorter appointment times, it seems like a pipedream to expect providers to be able to take this on dir…
Physician						Time in clinic.	Resources/websites for info
Social Worker						If ALL law enforcement personnel were sufficiently trained to operate from a trauma-informed, anti-racism perspective.	Social work education and clinical training regarding the complexities of trauma and its effects, especially when traumatic intersectiolity is operating, should be mandatory in degree programs AND incorporated into requirements for licensure and continuing education.
Physician						Assurance that the patient is going to be treated fairly by law enforcement especially if the patient is BIPOC	Thank you for the survey. It reminded me of an important aspect of care. These safeguards work as long as we keep patients' safety and dignity first.
Physician						Have dedicated LEO who file ERPOs and have training in appropriate interactions with margilized communities.	These all seem like good tools. I'd like physicians to not be liable for any actions resulting from filing ERPO or recommending the Do Not Sell List. It should be like calling CPS.
Physician						Wouldn't necessarily say "nothing" but unlikely anything would make me feel willing to do this given time constraints and crimil justice system concerns	This survey took longer than 5 minutes.
Physician						Time	You don't seem to understand how little time we have and how much additiol responsibilities are piled on with mandatory trainings and meetings
Social Worker		Lack of evidence or willingness from family				Often officers are not available, so having more available officers
ARNP		time constraints as in ICU environment and prioritizing critically ill pt care but would be working w/ CALL CM/Social Worker to do this				If time allowed and had proper training
Social Worker						Speciality trained officer who is BIPOC and trauma informed and using it for treatment and not for punishment.
Physician						3rd party also involved to support safety for patient
ARNP						A lot of folks have good reason to be skeptical of law enforcement. Getting them involved feels problematic
Social Worker						Abolishment and rebuilding of the law enforcement system
Physician						addressing concerns around involvement of legal system -- particularly for BIPOC and trans individuals
Physician						assistance from ED social worker to help make these reports happen versus Physician's trying to make reports in a busy department
ARNP						Being given more time during patient visit
Physician						bias and law enforcement violence, fear of causing more harm by involving law enforcement
Physician						Clerical staff does the work
Physician						Concern for violating HIPAA privacy
Social Worker						Ensuring my client is safe from law enforcement
Social Worker						HIPPA concerns and hospital policies prohibit me from giving information to law enforcement.
ARNP						I don't run into this in my practice
Physician						I would feel more comfortable if this were a non-police member (I don't want my patients getting shot)
Physician						If I felt that law enforcement in all the jurisdictions involved were properly trained
Social Worker						If I know what law enforcement's role is
Social Worker						If Law Enforcement is trained on filing an ERPO.
ARNP						If law enforcement officers stopped routinely murdering people of color
Social Worker						if law enforcement was sensitive to the needs of mental health
Physician						If police officers in our area did something as simple as wearing a mask when they meet in my local Starbucks. Frank flaunting of the mask mandate for the last year is sickening to me.
Social Worker						If required by my job
Social Worker						If the current police structure were abolished and specific mental health officers were put in place instead of the police as they are.
Physician						if we had a clinic/institutiol protocol in place
Social Worker						Law enforcement needs much better training around mental health issues. I would not entrust my patients to law enforcement in the current paradigm
Social Worker						More law enforcement training on understanding and serving people with mental health diagnoses.
ARNP						more time
Social Worker						Needing to know my company's policy
Physician						No firearms! Seem to be used too often.
Physician						Physician s should be allow to make ERPO determition s
ARNP						police reform
ARNP						reducing the racism in law enforcement
Social Worker						Systemic police reform
Physician						time dedicated for this
ARNP						Training for law enforcement
ARNP						Unsure
Social Worker						Work policies and procedures to support task
ARNP		I would instead refer pt to MSocial Worker					A system needs to be put in place for Physicians, ARNPs PAs to refer clinic social workers to follow up with the patient or family immediately. They are highly trained and educated for this roll.
Physician		I am ethically opposed to measures that are deceptive, and the term "ERPO" deceives people about its actual effects. It doesn't restrict access to knives or black powder or poisons, only to firearms. I do NOT object to this, but the phrasing is deceptive, and I believe that deception is deliberate.					As I mentioned, the term "ERPO" is dishonest, and I would not support it for that reason alone. Why not use the term "Extreme Firearm Risk Order" or something similar? Words matter, and vagueness and deception should always be avoided in matters of the law, not least because it creates cynicism towards those with power, particularly when it comes to restricting individual rights.
ARNP		Risk of retaliation towards me by patient/family					Can I report a patient anonymously? Do employers know about this? Would the big regiol employers support this? Ie, Providence, OHSU/Adventist, Legacy, and Kaiser? I would be willing to help with education of the medical establishment. I am a retired FARNP.
Social Worker		Therapeutic relationship					Clinical Social Workers are working on establishing trust and safety with the patient's interl world. Bringing outsiders in destroys that safety and trust.
Social Worker		the problem is when the cliebt does not consent. I have worked with the Crisis response system in many of those situations					Given the political debate over owning fire arms I am very cautious in my approach when talking about fire arms. I don't want a political discussion I want a safety discussion.
Physician		Patients may not be telling the complete truth and families not willing to spend extra time, efforts into it					Having a social worker dedicated to do this would increase the referral rate
Physician		lack of available social worker at time patient is seen					I am a pediatric endocrinologist. The plate is already full, and there is no time to discuss topics outside the clinic visit. This is an issue of the current re-imbursement system in the USA. Without changes, this can not be accomplished with each patient.
Physician		Most of these are mentally ill or inmates - neither of which have much support if a request is filed.					I have very little faith in the State of Washington to look out for its citizens. I have very high confidence that the State will do whatever is Ideologically in its own rrow political interest. When I do not trust the state to be fair in the enforcement of rights (and I deal with violent people), I see the act of putting myself in the middle are an absurd choice. You should be asking if we belie…
Social Worker		I usually don't have contact info or consent to talk with family members. A lot of clients aren't much in touch with family also.					I think a good percentage of social workers have very little knowledge about ERPOs, etc. Do the DCRs evaluate and address this when situating situations warranting this? Is it part of their checklist when evaluating someone? It should be. As someone who didn't grow up around guns, and living in Seattle, firearms aren't much on my radar. I usually only think or ask about them if someone seems at s…
ARNP		If the patient is needing this type of petition the they should be on a psych hold					I think ERPOs will be detrimental to the provider-patient relationship. No one will disclose how they are feeling if they cannot trust their providers. This is more harmful than involuntary psychiatric holds.
Physician		The scope of my practice is highly subspecialized care, and I see this as more of a primary care need.					I think safe firearm storage and restriction of access to firearms for those at risk of harming themselves or others is very important. However, as a pediatric subspecialist, I do not see it as being within my scope of practice. If, however, the topic came up during a patient encounter, I would be more than willing to discuss it with the patient or their family. I also do not see law enforcement …
Physician		The current health system/clinic does not provide support to be able to implement this and I feel unqualified without said support to pursue the process					I think that some type of centralized/state run firearms injury prevention support structure for all healthcare providers could have the potential to vastly improve the current state of things. Taking the "work" out of the process is key to success. Since ~50% or more of physicians currently work as employees, one way that this could be done initially would be by requiring large hospital/clinic s…
Social Worker		my work usually includes means reduction and I have never had an occasion to use higher level persuasion if the PD has not already had the weapons removed. I work with veterans to increase their sense of being proactive which is strong position rather than reactive which is a weak position. Veterans who I might have used it on have voluntarily allowed family members or friends they trust					I would like printed information emailed or mailed to me.
Physician		Belief that it will not be effective given that some high profile murder cases the perp was not allowed to buy or own weapons, or even already had one of these court orders in place.					I'm bitter that our society believes that semi-automatic weapons are an acceptable thing for people to own, and I believe that these drops-in-the-bucket laws will not make a dent in the gun violence. Spending hours of my time learning these laws and trying to make a difference in one patient's access to firearms without trusting that the courts have any way to enforce their ruling doesn't inspire…
Physician		difficulty finding a social worker					In my community, I would call law enforcement if I thought a patient was at serious risk of harm to others. I would not call law enforcement if i was concerned they were a threat to themselves, because law enforcement are not generally well equipped to help folks who are at risk of harming themselves, particularly if the at risk person has a firearm.
Physician		lack of training on ERPO process					is there a website for healthcare providers explaining these options?
Physician		we live in a very second amendment right friendly area, there will likely be much community resistance to this.i have had some success discussing with family members taking fire arms away, or harm reduction in at least getting rid of all ammunition					it would be important to do some focus groups in [rural communities] on how to present this idea to the public is a way that people will be on board with. people love their guns and freedom here. if there is any inkling of courts taking guns away and the doctor having anything to do about it we would likely never get to have this conversation again, and we may not even get to care for percentage …
Physician		It may delay discharge					Just don't have much information or experience doing this.
Social Worker		Concern for own safety with counseling regarding ERPO					More information, access to information/handouts for ourselves and clients/families.
ARNP		No access to Social worker for assistance					More information, education and access to websites, pamphlets in multiple languages to have and distribute.
ARNP		Access to social workers knowledgeable about ERPOs					Providers would benefit from support from clinic administration. Time is a major issue, knowledge is an issue.
ARNP		Time; access to family membera					Quick algorithm and referral guide.
Physician		As a Radiologist I spend relatively little time with patients and that time is directed at issues related to imaging. Mental/emotiol issues rarely come up.					Since I currently practice in Oregon, I am more interested in OR policies.
Physician		fear of reprisal					Thank you for working on this very important topic. I am 76 yo and now retired. I volunteer at a free clinic monthly. I received almost no information regarding this during my training nor in during my years of practice. I recall trying to incorporate questions about depression, suicide and driving safety. It was very useful for me to have a CPE questioire form with these types of questions to ha…
Social Worker		It is a very specific and rrow window of clients that this would apply to. The client who has a gun at home, is a significant risk to self or others and					These are not very strong tools for social workers. Mai it we would have sent this person to the ED for ITA. It would be nice if there were more options then just family asking for guns to be removed like an adult crisis team that could work with folks for a while like COORS does for kids.
Physician		Risk of subpoe and being called in for deposition					This seems like a very important public health initiative to reduce risk of unintentiol injury.
Social Worker		I think getting a client's consent is a barrier to talking with a family, especially since confidentiality does not apply in situations where they are suicidal or have thoughts with a plan to hurt others.					This was very informative, as I didn't know about any of this.
Social Worker		concerns that clients with undefined immigration status could be reproted to ICE					Very important topic Social workers do not have enough information
ARNP		I believe most of my patient st rush to harm others is with their car- not a gun					Ways to help people without guns.
ARNP		Too risky to take away someone's rights					We have to be very careful not infringe on patient rights because WE think it MIGHT be in their best interest
Physician		the social worker is overwhelmed and rarely available.					we need to defund the police, do reparation for all the violence that our country has done. Then we can address individual violence
Social Worker		I know about NCO's; PO's and RO's - not ERPOs					What is wrong with current system of NCO; PO; and RO will a piece of paper truly keep people safe?
Social Worker		I would refer to a different MSocial Worker. This is not part of my specific expertise					You have reached out a few times so I responded. However I work in healthcare, specifically end of life care and I rarely if ever would be faced with this situation. I would refer to a different generalist MSocial Worker ( ED) to address this.
Physician	A job for the social worker or law enforcement						Injury prevention is best done by liaison officer or law enforcement and of course creation of laws by legislature. My job should be simply to click a button to activate the process for a particular patient. I have the role of injury 'correction' i.e. fix people with life threatening gunshot injuries.
Social Worker	Because it's ethically appropriate due to duty to warn.						Not at this time.
Physician	No enough only						Not clear enough
Social Worker	I do have concerns about counseling family about ERPOs because I don't have enough information and wonder if it would be my place to do so. It seems more like a legal matter, like something a DV advocate or attorney/paralegal would be better set to do.						Social workers already have more than a full load at work. We have a constitutiol right to keep and bear arms, though public and persol safety are also key. Mentally ill people already carry so much stigma I wonder if this would help or make it worse? Also, no contact orders frequently fail to prevent contact and there are other means of obtaining firearms than through legitimate sources so would…
ARNP	They maybe thrown out of the hospital on the streets or be incarcerated, crowding the jail system.						We have to watch out for ourselves. The second amendment and the NRA will always be part of anyone's life in America.
Physician							?? could/should this topic be a (??mandatory) part of the Washington CME program ?
Social Worker							71.05 allows temporary firearm restriction if detained under DTO/DTS. Commitment beyond that 120-period automatically result in loss of firearm rights until a court of competent jurisdiction has reversed the superior court order. I am a court liaison providing expert testimony.
Physician							A central phone / virtual social worker option to guide patients through ERPO ONCE we identify them.
Physician							A simple booklet of regulations and recommendations, including how to choose among options
Social Worker							Abolish guns in America
Social Worker							Access to liaisons and/or experts would be the most helpful resource that would increase my comfort exploring ERPOs.
Physician							Alcohol drugs motor vehicles as well as domestic abuse without access to firearms much greater problem. I find the vast majority of firearms owners are extremely concerned about safety and have voluntarily relinquished access when indicated.
Physician							All is good, but current providers generally have zero knowledge or experience, and no resources (time/fincial) to assist
Physician							all my patients are children, I don't deal with this very frequently
Social Worker							Although I have heard of this option, I am uneducated regarding how it works and when it's appropriate to consider.
Physician							Although I would want to be trained in all of these areas, I would hope that I can rely on a social worker who can take more ownership of these factors and is someone I can partner with to carry these issues out.
Physician							any information would be excellent to have and to share with my colleagues
Physician							anything involving law enforcement might violate a patients confidentiality, how does that get protected?
ARNP							Are there handouts on safe firearm storage, that I can give to patients?
Physician							Are there nuances to what courts can make parents do when their child is the at-risk patient? How are pediatric situations and protocols different?
Physician							Are there WCAAP (Washington Chapter American Academy of Pediatrics) resources for families to counsel parents of teegers about these tools?
Physician							Are we next going to be referring patients for counseling for 'incorrect', 'harmful' religious beliefs or out of favor word choices? Shall we take their knives, cars, shoelaces, belts, sheets or large bodies of water to drown in or overpasses to jump from? How about their heroin? Can we get law enforcement to take that too? This is a little too Minority Report and Brave New World, as well meaning…
Physician							As a community psychiatrist I often feel caught- there already aren't enough hours in the day to see the people referred, so waiting lists grow. Candidly, going to court is not a great use of my training- at the agencies I've worked case magers often fill this role. Colleagues in private practice would lose income trying to attend court hearings as well as jeopardizing the other patients in their…
Physician							As a geriatrician specializing in dementia more of my time spent discussing firearms and patient risk to others have to do with dementia and dementia associated behaviors--where gun accidents/violence can be a high risk. I'd definitely like to learn more about both processes shared in this set of questions.
ARNP							As a healthcare provider I would feel most comfortable counseling patients and connecting them/family members with a social worker/ ERPO liasion/ law enforcement. I think the social worker/ liasion should do the paperwork and close the loop.
Physician							As a pediatrician, this does not seem like the appropriate pathway since youth do not have the ability to buy firearms. I don't think this survey applies. When we are concerned about a youth having SI/ HI, we work with the parent to remove access to means, but we do not need to resort to legal means as a youth does not themselves have the ability to buy a firearm.
Physician							As a primary care doctor I recognize the real social and medical problem with Americans owning far too many guns. There are far too many gun related deaths and injuries DAILY in the USA, especially to children and ordiry citizens. This issue does not exist to this extent in Cada where i was born. Restrictions on gun availability, ownership, and access by children and mentally ill people is absolu…
Social Worker							As a private practitioner, I'd just like more training and exposure to the information.
Physician							As a psychiatrist in high-acuity setting (HMC IARNPatient) I am often in the position of deciding whether or not to refer for ITA detention, which will remover firearms legally. ERPO is a lower threshold and a welcome addition that I have not used, for lack of knowledge and because most of the high risk patients I see are on a trajectory to ITA.
Social Worker							As a school social worker working with teens, these conversations typically take part when discussing safety plans for SI and would always involve the family or guardians. This can also come up in DV cases in households but as a school social worker, the enforcement of an ERPO would likely be more of a referral then directly attending court with a client/student to file.
Social Worker							As a social worker newer to [this state] and previously working in [another state], I hadn't heard of these options. It could be useful to do more community education about these programs and have more accessible literature on these programs for both social workers and families to access, as well.
Social Worker							As a social worker who needs to work in conjunction with other broader community systems there needs to be emphasis on how to collaboratively train both social workers and law enforcement with ERPOs that acknowledges systemic racism and Black Lives Matter
Social Worker							As a Social Worker, LICSocial Worker, I would value training on ERPO's and think it would be helpful for multiple disciplines, like Primary Care Providers. This is especially true for me persolly because my brother took his own life with a gun. He should not have been allowed to purchase a gun due to prior assault conviction but he was able to buy one. Thanks for your research and work on this.
Physician							as a specialty care physician (urogynecology) I don't have ongoing relationships with patients. If I had a firearms concern, I would contact their PCP or a social worker. If there were a hospital-based incident, I would be happy to work with law enforcement about a filing, but the rarity (lets hope) of the circumstance would limit my competence for the whole process. Filing an ERPO independently …
Social Worker							As a student threat assessment coorditor providing support to 59 school districts in [the state], I would like to know how we can hold parents/caregivers in storing firearms securely or removing them from the home while their student is in crisis. It is difficult to bring students back to school safely when the student is displaying attack-related behaviors and has threatened a school shooting, w…
Physician							As a subspecialist, there are getting to be more and more asks to get involved in issues that are more primary care issues. While I take seriously the responsibility to respond appropriately if an issue comes up in the course of a subspecialty visit, I think the concept that subspecialty visits should be a venue for universal screening is somewhat flawed. Receptiveness of the patient to your ques…
Social Worker							As a therapist working in community health, the actual concept of ERPO is great. The logistics of a workflow of HOW this would be completed would be something I'm curious of as there is a constant push to take on more clients and reduce the frequency of clt sessions. Having a conduit or a team that specifically handles this would be smart. It's important to understand that many clients I work wit…
Physician							As an ER provider I do rely heavily on my social work staff to help with these issues. I truly have not heard of these three tools until today but will make sure to bring them up with MSocial Worker the next time I have a patient where there are concerns for firearm injury
Physician							As far as ERPO, In talking with colleagues from different facilities, the process is largely unknown among emergency physicians in Washington state. Although I have had some experience, I have had zero trining in it. It would be helpful if the information was better circulated so physicians are aware that there are options when put in the position of saving someone's life!
Physician							As it pertains to the pediatric population, this is often a conversation that has to happen multiple times, both with patient alone and with parents present. There are issues of confidentiality that need to be addressed as well.
Social Worker							As we wait for Social Workers to have the ability to file ERPOs is there a resource for an Officer's education? The role of Social Work in civil situations includes helping to make sure the intervention by law enforcement is carried out
Social Worker							As with many supportive and protective services and their related policies and regulation, there is often significant disconnect between varying levels of service settings, such as Acute/iARNPatient hospital Social Work and outpatient Communication case magement teams. It can be very challenging to maintain consistency and continuity when clients are reached through various touch points in health…
Social Worker							Being a social worker has always been hard, but the added burdens that we face today seem insurmountable at times. The subject matter of this survey is a prime example of this. That said, it's good practice to do proactive and practical safety planning with our clients and collateral contacts. Pretty much everything mentioned in this survey aligns with that. If, however, we are going to be expect…
Physician							Biggest barrier for me in this realm is lack of knowledge/experience about ERPO and how best to utilize/vigate.
ARNP							Brochure would be helpful. In my role, my patients are 17 or younger so they legally cannot own firearms but could be allowed to soon, and mental health records may not be available to reflect their risk for harm when they are old enough to buy, esp if buying in another state as a young adult. Parents would also benefit from informatiol brochure that is non-judgmental about gun ownership and how …
Physician							Can't think of anything.
Physician							CME would be nice
Physician							Concern that there may be retaliation from the patient as they often have associated mental health issues.
Social Worker							Concerns about liability should social workers be able to file independently
Physician							Definitely an area where I could use some additiol training, although I rarely encounter individuals who might need this intervention.
Physician							Definitely need more training
ARNP							Demographics play a huge role in conversations about firearms in the home. Rural patients are more likely to have firearms for hunting and protection of farm animals. Sometimes surveys don't take this into account.
ARNP							detailed training
Social Worker							Did not know about Firearms Storage Facility
Physician							Did not know about storage options. Concerns about legal issues: licensure, confiscation, etc. which I could not now anSocial Workerer.
Physician							Didn't know about any of these options before this survey. They sound great, but I would need another person to make this happen just because of the way our days are scheduled.
Physician							Discussing firearms in clinical setting has proven difficult in [rural counties]. There is an anti Democratic/Government sentiment there and often, the simple mention of firearm safety and storage is perceived as an impingement on the patient's rights, freedoms and "need to know" information. We used to ask about it regularly at Medicare and other annual wellness visits but it was not well receiv…
Social Worker							diversion/between system training is critically important for social workers and all human service workers to get more training, resources, and support around.
ARNP							Do not store guns in sane household as children
ARNP							During the week I work in addictions- some of my patients stockpile guns- "peepers." Then, I cover the medical admits for Telecare Psych facilities in [rural] counties on the weekends a few times each month, for about 8 months now. I see many suicidal patients, but only twice have had support in removing guns from their home. It is seen as a fate worse than being detained here. I had a guy try to…
ARNP							Education and trust in an equal justice process would increase confidence for healthcare providers to get involved. This is a great distrust in the court system and police methods when it comes to those who suffer behavioral/mental diseases.
ARNP							Education is paramount to increasing my comfort in discussing this with patients.
ARNP							Education on this subject would be great!
Physician							Even I work at a trauma center, I was not aware of those options. Having a social work/liaison that I can contact would be extremely beneficial.
Physician							Every time I have called for psych evaluation in a patient that is at danger to self or others, it has been a terrible experience. Very slow (days) and involves lots of time, paperwork, to have a patient upset at me. Current mental health emergency system is broken and can't imagine that this would be better.
ARNP							Examples of scripts as to how to initiate, mage these conversations
Physician							Expert guidance is important.
Social Worker							Eye opening survey. Thanks!
Social Worker							Firearm safety should be applicable to all citizens not just persons who are seen in mental treatment.
Physician							firearm storage
Physician							First I'm hearing about any of this.
Social Worker							For many clients, not involving law enforcement would be the only way to have them even consider this option.
Social Worker							Free or discounted safety locks
Social Worker							Free training opportunities, particularly online and asynchronous would be fantastic.
Social Worker							Free trainings about ERPOs would be amazing
ARNP							FYI I work in the are of child maltreatment.
Social Worker							give me education and tools and I'm happy to use ERPO's I know it will affect relationship with my client. But given the choice between our relationship and someone getting harmed, safety is the priority. I think for many of my people we could have this conversation and continue in professiol relationship.
Social Worker							Good evolving tool for the looming ethical dilemma involving "duty to warn"
Physician							Good survey!
Social Worker							Great questions and new information for me!
Physician							Gun regulation not the proper purview of medicine. Gun violence is an important social issue, but that doesn't make it an object for medicine. It does not involve physiology, there is not a consistent disease state I can identify. Nothing in my training makes me an expert in ameliorating gun violence. Further, the implicit goals of this project would be attractive to half of my patients, and alie…
Physician							Has anyone ever used the "voluntary Do Not Sell list"?
Physician							Has this been shown to help? I feel like it is coming from a good place/intent but in all reality won't prevent the tragedy from happening.
Physician							have never heard of the map or the do not sell list and I thought I followed this issue pretty closely. Would appreciate more info/regular updates/reminders.
ARNP							Having displays to put in our office would be helpful so patients would have information as well
Physician							Having information that a patient / family member could take with them that would give them information about this option / process could help.
Physician							Having lockboxes is key. When young person is depressed, I strongly recommend getting all guns out of the home. Have learned to ask separately about "guns" and "handguns". Love the safe storage map and have printed it off for families.
ARNP							Having orders/laws in place and understanding those laws to protect providers would be reassuring. Some families get very angry and/or threaten to sue when we escalate care appropriately.
Social Worker							Having worked extensively within a unit conducting ERPO's, I would not feel comfortable on behalf of public safety needs knowing that social workers were independently conducting ERPO's without collaboration and informed judgment of both law enforcement officers and legal representatives for liability purposes.
Physician							Healthcare providers have very limited time to examine, to care for, and counsel patients. At the most, what I would do is refer the patient to a social worker if I believed a patient would benefit from injury prevention tools like ERPO.
Physician							Healthcare providers need more formal training in ERPO, it should be a requirement in the organization or setting. It should be a collaboration with other health care team, social workers.
Physician							Highly recommend [state] medical providers receive some form of education about these issues. I've had none and haven't heard of any. I lean on our wonderful hospital social workers for these things. I've been in practice in [this] state for 30 years.
Physician							How can our case mager get more education on this
Physician							How do we access the firearms storage map for patient referrals?
Physician							How does this can be used for parents of minors? Often times if the kid is suicidal or homicidal, I counsel the family about firearm storage but a system like this for parents might be useful too.
ARNP							How it applies to parents of at risk children who are homicidal or suicidal
ARNP							How it effects patients on federal property
Social Worker							How this is most applicable to working at a CPA agency in child welfare.
Physician							How to deal with my own anxiety that the homicidal pt wh loses firearms will target me for retribution
Social Worker							How to discuss safe storage of firearms in a non invasive manner.
ARNP							How you can control secondhand or black market firearm trading?
Social Worker							I actually currently work in a counseling capacity at an intertiol school [internationally], and so some of these questions are not relevant for me.
Social Worker							I always encourage families to develop a crisis plan that involves organic family members such as aunts' uncles' cousins' brothers' people who can help be supportive in a time of crisis versus immediately contacting law enforcement. However, when the family can see that the crisis has escalated beyond their ability to adequately and safely control then law enforcement as a last resort should be b…
Physician							I am a pediatrician, which changes a lot of these questions but good to know for my families
Physician							I am a specialty surgeon and we would be unlikely to discuss such issues I also had an episode where we called 911 for a 20 year old [woman's] suicide attempt . The police came and handcuffed her so she couldn't hurt herself They treacherous like a crimil. I don't think we should Involve the police in social Services
Social Worker							I am also interested in programs for an individual can surrender their own weapons.
Social Worker							I am disappointed that this topic is not being discussed more in the workplace. It is very important.
ARNP							I am glad there is research being done on this topic and how it intersects with the medical social and legal professions. I see in the news of last weekend there were 6+ mass shooting events throughout the US in one day/weekend. Stressors are heightened due to the pandemic. Thank you for your research.
Physician							I am in full support of finding more ways to disengage the population from firearms!
Physician							I am not a primary care physician so this comes up rarely for me
Physician							I am not currently practicing in [this state] but I am glad to know these details about ERPOs.
Social Worker							I am not familiar with any of these things, probably due to the population I work with/role I am in. Information and awareness of these is wonderful though and i feel most helpful for me and my clients at this time
Physician							I am not in primary care and don't deal with this topic
Physician							i am paid to shuffle patients through, and do a lot of tests and procedures to them, not to protect them. This must change
Social Worker							I am pro2A, and I am all about keeping people safe,
Physician							I am probably not a useful specialty for you. The patients I see who harm themselves do so by smoking, overeating, alcohol & drugs. They harm society by harming themselves.
Social Worker							I am so grateful to have the survey to learn about the Extreme Risk Protection Order and [state] Voluntary Do Not Sell policies. I find I need to learn a lot more. As police/law enforcement reform occurs, I am thinking it's additiol info that I need to learn more on and utilize as needed.
Physician							I am sympathetic to the overworked primary care physician so if these resources are going to be used a referral-based system seems most reasoble. I have been contacted by law enforcement with the notification that one of my patients had had an ERPO put in place after an SA event. I would have been very uncomfortable to discuss an ERPO directly with that patient, but it was certainly appropriate.
Social Worker							I am [a social worker administrator] I want to talk more about this and education for our department
Physician							I am unfamiliar with any of these options
Physician							I applaud the effort at building thoughtful strategies to minimize firearm harm (to self and others). Thank you for educating me
ARNP							I believe there are major gaps meaning we don't know. At the same time our health care system is so overwhelmed and broken it's hard to imagine us doing more.
Physician							I believe we would benefit from a web/based resource that is updated regularly and known to be a trustworthy source of information.
Social Worker							I currently work with juveniles who are alleged to have possession of firearms when presented to detention. Most often the guardians deny that the weapon was theirs, because if they do, they could be held accountable for unsafe storage. Providing them with ERPO options and information, would be helpful.
Social Worker							I didn't know about any of these things. Training would be very helpful!
Physician							I didn't know anything about ERPOs - seems like a good idea but best done by social work if it takes a long time to do. Voluntary Do Not Sell list seems interesting but I'm not excited about using precious time to talk about this if the patient can take themselves off the list at any point.
ARNP							I do have some concern that in health care providers become more involved with ERPOs then the provider, office or hospital could become more of a target to those who may present a threat. I would also be concerned that individuals would be even less likely than they already are to seek out help in the health care setting if there was a possibility that law enforcement would become involved.
ARNP							I do not feel this would be helpful and could be harmful to patients in the future in ways they cannot predict (I.e. a record in the courts). Remember to do no harm. If this is something you think is necessary, there is too much that isn't being done to help people up front. If someone really wants access to a firearm or other weapon they will find a way. This survey makes me concerned that whoev…
ARNP							I do not practice primary care
Physician							I don't discuss firearm safety persolly, our Mental Health Evaluators do. They are the ones I would want to be in change of ERPOs, but that wasn't an option listed.
Social Worker							I don't feel there is enough knowledge in the public sector about this and as a result it can be surprising to clients when you discuss it.
ARNP							I don't know much about this topic.
Physician							I don't recall seeing info on this in the WSMA newsletter etc so more education would seem to be the first thing to get providers to use these tools
ARNP							I don't think any provider would be opposed to discussing these topics with patients. The limiting factor is time. If I could refer patient to a case magement or special work can work on the process or paperwork, I would not have an issue with any of these recommendations. Me persolly filling out paperwork for this will never happen.
Physician							I don't want another task added to my forever expanding list, that others deem, I am responsible for as an emergency physician.
ARNP							I find this to ambigious and a possible violation of second ammendment rights.
Social Worker							I had never even heard of an ERPO.
Physician							I had not been aware of these programs, so having information in the survey was very helpful.
Physician							I have concerns that these matters become politicized, e.g. the gag laws in FL regarding what firearms discussion are prohibited by clinicians.
ARNP							I have had next to no training or experience with these topics. The closest I have encountered would be the State mandated suicide reduction training that came out two or three years ago. I would love to see more training on this topic across all healthcare provider disciplines.
Social Worker							I have never heard of an ERPO. I would like more information.
ARNP							I have never heard of any of these before and am curious if it needs to be further integrated into ARNP education. I haven't heard about these from either of the two community health organizations that I work for so also wondering if there is some institutiol lack of awareness as well(?)
ARNP							I have never heard of any of these programs. They should be publicized better
Social Worker							I have never heard of any of this stuff before this survey.
Social Worker							I have no idea- this is new info
ARNP							I have no questions. Doubt I will ever be comfortable independently filing a ERPO, but would consider working with law enforcement or Social Workers.
Physician							I have no training or support to discuss firearms with patients. I don't think it's unimportant, but no training.
Social Worker							I have nothing more to add except that I have not heard about any of these options. I do regularly talk about fire arms in session when needed, but I was uware that ERPO's, a voluntary list, or a firearm storage map was available. This might be something to add to a suicide prevention training; if I recall it was not mentioned in the last suicide prevention course I took but that was a few years …
Social Worker							I have only been practicing in [this state] for 2 years and therefore am not familiar nor confident with this concept, as I do not believe OH had this type of law. I would definitely like to learn more to be more knowledgeable on this topic of given the opportunity.
Social Worker							I have particular concern about guns in home of children. Also where there has been domestic violence and deteriorating mental health and increasing drug and alcohol usage. In all of these situations I frequently talk about guns and taking steps to ensure safety.
Social Worker							I have received very little training about this but you like to receive more. Thank you for advocating.
Physician							I have worked in Washington for over 20 years and have never heard of any of these.
Social Worker							I have worked with law enforcement and clients to voluntarily hold a client's firearms when there are risks. Worked in an E.D. for 3 years and never knew of any of these options.
Social Worker							I hope there is more training on this!
Social Worker							I just appreciate the opportunity to think about this topic.
Social Worker							I just feel like I can't ethically work with police because I've worked with cops before when I've had clients with SI or HI and they've been rude, loud, and cruel for the most part.
Physician							I just had a six hour [state] CME on suicide prevention, and it said nothing on these options, so the word is not out on Erpos, storage maps, voluntary do not sell, etc
Social Worker							I just learned new information just by taking a survey. Wow. Thank you. Any information on this topic would be great.
Social Worker							I knew none of this. Perhaps the state should provide a mandatory continuing education course on all of the above. Glad I took this informative survey!
Social Worker							I know absolutely nothing about any of the topics presented in this questionire. I would love to have training and ongoing CEUs
Physician							I know only vague details about this law. Further education, though please not mandated, would be helpful. But most helpful would be a robust resource and support system when these issues do come up. Those circumstances are often acute and finding resources/help in the moment would be the most important step towards making this law useful.
Social Worker							I learned a lot about ERPOs etc just taking this survey.
Social Worker							I learned a lot from this survey, thanks!
Social Worker							I like the idea of a well staffed and funded ERPO liaison , functioning as protective services should, you report and they investigate
Physician							I live in [a rural communtiy] An ERPO referral could be perceived here as a second amendment issue and could put me and my family at risk if placed on the wrong patient. This needs to be addressed in your questionire. I would be at times afraid of my own safety if I took someone's fire arms away.
Social Worker							I mainly know about ERPO's from a recent meeting with [firearm violence reduction organization] (as a volunteer, not in a social work role). I would like to be more informed about this as a social worker.
Social Worker							I may be an outlier. I am one of 9 forensic vigators in the state. We work closely with the courts and corrections officers. I helped a client file a similar order but non ERPO this past month. We have to be comfortable with these processes.
Social Worker							I need a training on this! I work for a school district and we need to know more about these programs!!
Physician							I now see the need for education in this area.
Social Worker							I once met a psychologist who used to work for [hospital mental helath clinic], and she told me that she had one client that found it very soothing to be able to clean his firearm, Including when he was suicidal. She felt, in his case, that it was more appropriate to leave him with his firearm then try to get it taken away. I would have to really really know my client to feel comfortable with thi…
Social Worker							I participated in one training that included some info about ERPO and believe more training and knowledge would be beneficial.
Social Worker							I rarely have clients with these types of issues where a firearm is involved or even part of our conversation.
Social Worker							I support more training for social workers about ERPOs.
Social Worker							I sure hope more of us are educated on this!!
Physician							I think a online training module would be helpful. Our social workers are good with the process, but it would be helpful to see what risk factors or questions should be asked when I identify a patient that might be at risk. We unfortutely see this in our military population and finding better ways to mitigate the risk to the patient, their family and the community would be most welcome.
Social Worker							I think another barrier would be concern of regarding certain clients having law enforcement contact and the possibility of putting myself at risk (mostly due to the ture of the clients I work with).
Physician							I think ERPOs is a great tool to help protect people. It isn't common that i am see patients in such conditions, but I will try harder to remember to think of this and involve social work more and counsel people more. it *does* feel a little scary to "report" someone to the courts, but ultimately if in their best interest, i'm not too worried about what they will think about me or the doctor-pati…
Physician							I think it is a very important role for provider, but within current health care system doubt it would happen except extreme cases. One would have to have a very high index of suspicion to even start exploring the need.
Physician							I think it is absolutely within the scope of care for physicians to discuss firearms with patients and families.
Physician							I think it is important for providers to be able to ask these questions of patients and families, to be about to provide guidance and direction on more information.
Physician							I think it would be helpful to know the process and how to refer a family to this resource through social worker or law enforcement resources. I do not think a physician should be doing the actual process, but knowledge would be very welcome.
Social Worker							I think it would be informative to have a training on this topic.
Physician							I think it would be nice to have a system in place with a contact person who would take the information and start the process: just like CPS and a liaison in the PD to alert but have the bulk of the paperwork done elsewhere and have it be anonymous
Physician							I think it's terrific that you are taking a proactive and constructive approach to this problem. It will probably save lives!
Physician							I think something that is easy for patients, families, and health care providers to access would be great. Like a virtual toolkit, or something that keeps it relatively simple
Physician							I think that ERPOs are really important, but it feels like the time needed to do this well is a huge barrier. Having someone we could call upon (e.g. a trained social worker in the emergency department) would seem to be a solution to both make sure we have the most expert team members at the bedside, and make sure that we are able to have these hard conversations with enough time to do them with …
Social Worker							I think that it would be asking a lot of social workers to independently file an ERPO because of possible repercussions for the social worker , both physical and the risk to the ongoing relationship with the client/family.
Social Worker							I think that it would be helpful to acknowledge the role of racism in historic and current determitions of danger. Giving positions of leadership to folks of color in these programs (in law enforcement, in social worker liaison roles, etc.) would persolly make me feel more comfortable engaging with a process like this, particularly for BIPOC clients.
Physician							I think the 2nd amendment is being infringed upon by left-leaning groups and government and I am adamantly opposed to that activity by ANYONE! That being said, our current gun control laws need to be enforced and the country does an atrocious job of following regulations that would (and should) restrict the opportunity for at risk people to obtain firearms. I am in favor of limiting guns to peopl…
ARNP							I think the use of a Liason such as social worker or law enforcement to help complete the ERPOs or at least follow up with family members would be helpful
Physician							I think there is a clear, compelling and obvious need for healthcare providers to have active participation in these safety measures. Thank you for your efforts.
Social Worker							I think there needs to more training on these issues.
Physician							I think this is a very important topic for primary care physicians and others with more patient contact than myself as a Radiologist. My conversations with patients are very focused but I endorse your efforts and think it is important for PCPs to discuss firearms and persol/others safety in the setting of firearms.
Physician							I think this is a very interesting topic that should be addressed. However in my field of anesthesiology, it is hard to touch on since the majority of my time is focused on getting patients ready to the OR. I do encounter patients that are on suicidal ideation/ homicidal ideation so I think it would be helpful for my field to refer the patient to an ERPO representative so patients don't fall thro…
ARNP							I think time is the biggest barrier to implementing counseling on ERPOs. I am booked all day with patients. When would I have time to file thi or coordite with someone else that is doing it?
ARNP							I think we are all hungry for tools to help. I know I am.
ARNP							I think we need more education and resources for health care providers regarding injury prevention and firearms!
Physician							I understand why to put some focus on firearms, but the real issue is not primary care doctors not talking to their patients about firearms or the ERPO. The issue is there is no resources to refer patients to prior to it becoming critical. Lets study that. Lets get way upstream of the issue, then we would need to use ERPO much less.
Social Worker							I voted against the law because in my experience I see many dysfunctiol families manipulating the court system and medical system in an attempt to control the primary patient. For example, families exaggerating a patient's mental health issues or using it against them in custody situations. Or families requesting that I document something ippropriately related to a patient's mental health for the…
Social Worker							I want Continuing Education classes required at no cost to clinical social workers. I want information to give to clients. I would be so grateful to have this information for clients, families and myself. I don't understand why clinical social workers are not able to be involved in ERPO. We are often on the frontlines for suicide intervention. We certainly have the level of education and crisis i…
Physician							I went to a conference where a clinic reported about giving out lock boxes for guns at the clinic. I would live to have access to affordable gun lock boxes to hand out to families who do not have one esp if they may not be able to afford one.
Social Worker							I will look up the Firearms Storage Map as I clicked on the underlined link, but it didn't take me to a site. This is important for all of our knowledge. Do you have a pamphlet? Thank you!
Social Worker							I wish I knew more about these, but even if I was fully trained I wouldn't want to suggest an ERPO unless I had a supervisor walking me through the process.
Social Worker							I wish we had more information about some of these resources in the Emergency Dept. as we do Behavioral Health Assessments for people in psychological distress. Particularly around safe storage of firearms outside the home. I was uware that this is an option for people to use and would like to pass it along to my clients and their families.
Social Worker							I work as a private counselor. I do not have the same supports that counselors in agency settings do. I work with suicidal clients, but not homicidal clients. I don't think I would have a problem referring if my client was homicidal. I worry greatly about jeopardizing my relationship with a suicidal client. I do not think involving law enforcement is a good idea at all. If there were a highly tra…
Physician							I work at [ a hospital] where patients do not have access to firearms.
Physician							I work for Corrections.
ARNP							I work in a county corrections facility - would want to be trained just in case I return to community health care facility
Social Worker							I work in Hospice and my visits are in patient homes. I want to respect the right to be armed and that I am a guest in the home yet also be informed, aware, and safe. One colleague said to me, if they went on hospice and were asked questions about weapons, given hospice will not provide the service if there are unsecured weapons, this colleague would lie.
ARNP							I work in NICU, I have never encountered a situation where this would need to be discussed. It could though. Thank you for informing me.
ARNP							I work in urgent care and am under a lot of pressure by my employer to see more patients, and faster. I would be more willing to participate in these programs if I had support from my employer.
ARNP							I work with a population that is at risk to themselves and others r/t dementia, did not imagine this survey's topic to be firearm-related when first anSocial Workerering questions.
ARNP							I work with a Social Worker in my dialysis clinics, but was not aware of the ERPOs, this was a good learning opportunity for me.
Social Worker							I work with children with suicidal ideation and it would be helpful to know how to talk to parents about how to temporarily store firearms away from the house, as the gun owners but maybe not the people who would be most at risk for injury
Social Worker							I work with immigrant families and appropriate language support would need to be a key part of this strategy. Thank you!
Social Worker							I work with Veterans and a majority of Veterans own a gun.
Social Worker							I work with young children, so this doesn't come up a lot.
Physician							I worry about the safety of undocumented patients in the setting of having the authorities involved.
Physician							I would always discuss my reasons for these recommendations with both my patient and family members.
Physician							I would appreciate to get a single simple email with information in question and anSocial Workerer format I can keep as back-up to review. And/or a webpage. I have often thought about a red button under every physician's desk to hit, if we strongly feel patient should not have access to firearms. I would hit it not infrequently. Everything more involved would depend on time availability and clini…
Physician							I would be concerned about my own safety with initiating this as there is likely lag time from when it is filed to when the patient stops having access to firearms.
Social Worker							I would be interested in more info, including available pamphlets, web resources, training, etc.
Social Worker							I would be interested in training in all these areas.
Physician							I would be really interested in training about this.
Social Worker							I would be significantly more willing to engage in this process with professiol support. vigating this independently feels very intimidating.
Social Worker							I would like info mailed to me
ARNP							i would like more information
Social Worker							I would like more information about how to access these tools and how to coordite with law enforcement.
Social Worker							I would like to avoid interaction with law enforcement whenever possible since policing in America is inherently harmful and racialized. There should be more options that do not involve law enforcement. My clients would be VERY hesitant to voluntarily contact law enforcement about this--and I think they have every reason to be.
Social Worker							I would like to be able to trust law enforcement. There needs to be much more emphasis on safe handling of a mental health crisis by officers for me to do that. Officers need something like an ERPO before arriving on scene with a person in mental health crisis. This is opinion is not created by tiol news events but by events in my own home town and by experiences of family, friends, and staff and…
Social Worker							I would like to for social workers to have training regarding this.
Social Worker							I would like to have there be mandatory training added for CEs credit--I was uware of some of these programs and would like additiol information on each of these. Thank you!
ARNP							I would like to know more about all of these.
Social Worker							I would like to know more about the ERPO and the Do Not Sell List and how to get a client on that list if needed
Physician							I would like to see in this country: -consistent background check before any firearm can be purchased -ban of assault weapons for people outside the military (private people) -more strict gun laws and licensing (like in most states in Europe)
Social Worker							I would love a resource for more information
Social Worker							I would love more training on all of this.
Social Worker							I would love to be trained on this option to assist clients.
ARNP							I would love to learn more about all of this. We need to prevent all of the shootings that are occurring. Would like to see legislation to remove the ability to purchase certain type of guns, but this is one way to intervene to prevent shootings related to mental health issues.
Social Worker							I would love to receive this training
ARNP							I would love training in this. It sounds important. In my practice when I ask at well child appts the firearms usually arent locked up. Even if they are kids know where the key is. Firearms are often loaded "for protection, famoly safety" we have regular teen suicides with firearms which seem like impulsive acts.
Social Worker							I would love training on this. I do not know enough about this topic. We work a lot with DV and this could be a good topic to know more about.
Physician							I would participate in further training and likely consider ERPO more often if there were assistance from social worker or law enforcement liaison.
Physician							I would prefer that filing ERPO's be primarily accomplished by Social Workers, as during this process they are likely to learn of stressors that can be addressed to help families.
ARNP							I would prefer to consult Social Work/Psych/other entity if some has active SI or HI
Social Worker							I would take a training for this if it was offered.
Physician							I. want to learn more about ERPOs.
Physician							I'd like to know more about the voluntary do not sell list as well as the list of places where people can temporarily store firearms. Thanks
ARNP							If a patient wants your help in getting their firearms back it would be prudent to include in any trainings offered to healthcare providers what options are available to the patient and what if anything is needed or required from healthcare providers. Another topic that was not addressed in the survey is what liability protections would be judicious to have in place for healthcare providers if a …
ARNP							If they are not truly qualified to purchase firearms due to medical reasons, yes ERPO. If stable, cannot interfere with their 2nd amendment rights.
Social Worker							If we could do it without police that'd be best. I wouldn't want to send police to a client with a gun, because of the likelihood that the Seattle Police will murder them.
Social Worker							I'm eager to attend a training on ERPOs for Social Workers in primary care!
Social Worker							I'm familiar with ERPOs but not the Do Not Sell List of firearms storage. More info about those should be widely dissemited.
Social Worker							I'm in patient so I don't see this as much as ED but more information would be helpful.
Social Worker							I'm interested in learning more about the WA firearms storage map--I have never heard of this. Thanks!
Physician							I'm not sure what the question about filing independently meant - does that mean independent of a Police officer or MSocial Worker, or does it mean independent of the patient/family? I'd never file anything about my patients without informing them (unless, in an emergency, I could not contact the patient).
Physician							In addition to this, how about more short stay mandatory holds for anyone who is an obvious danger to themselves and others by virtue of throwing garbage down every hillside in [the city], crapping on city sidewalks, throwing shopping carts and furniture into the on/off ramps of I5 and I90, creating massive garbage dumps full of needles and drug parapherlia, etc, etc, etc. Also, why is aesthesiol…
Social Worker							In hospice care, end of life care, court action is hardly ever timely enough to make a difference. We ask that fire arms be removed from a hospice patient's home if any suicidal or homicidal ideation is expressed. In terms of any home visits with patients any fire arms or weapons are to be stored away/put away prior to a hospice staff person making a scheduled visit. Weapons are not to be present…
ARNP							In my rural county, law enforcement personnel are exceptiolly skilled in de-escalation skills and demonstrating kindness to people having mental health crises. This would be a great tool to add to our skillset!
Physician							in the ED we are very limited by time. If interventions, such as this, can be effectively performed without intruding on our time limitations it seems appropriate to participate.
Social Worker							Increase training for law enforcement in dealing with people with mental illness or having a team of mental health professiols to respond to crisis and safety calls
Physician							information about lock boxes (since I'm a pediatrician)
Physician							Integrated behavioral health has been helpful as we are directly linked to our crisis team who comes to see any suicidal patient and makes certain that firearms are locked up stored away from the home and that other safety planning is done right away. Funding for integrated teams is very useful.
Physician							Interested in training
Physician							Interesting info
Social Worker							Is access complicated?
Social Worker							is anyone looking at the increased liability for social workers if social workers were to be able to file these independently; liability for filing and not filing...
Physician							Is there a time limit on this and can I remove a patient from this list when no longer applicable
ARNP							Is there a web tool box for primary care to access this sort of info?
Physician							Is there an ICD 10 code that would make discussion of these issues billable?
ARNP							Is there going to be trainings held ?
Physician							Is there something equivalent in Oregon?
Social Worker							It is an essential part of safety planning in the emergency department
Social Worker							It is extremely rare that I am concerned that a client might use a firearm to harm themselves or others. Many years can go by without this being a concern, even at the most minimal level. It would be good to learn more about ERPO's in the extremely rare situation where the information would be useful. Firearms are only discussed when a client brings this topic up and if a client wants to discuss …
Physician							It seems this is geared towards adults, not pediatrics. In our peds neurology clinic, if there is SI or HI, our Social Worker talks with the family about locking up sharps, meds, firearms, etc, and assists them with identifying mental health resources and educating about the crisis line and ED access. Some of our patients who are physically dangerous are cognitively very impaired and just physica…
Social Worker							It would be great to get more info on the voluntary Do Not Sell list as well as best practices on firearm storage counseling. I had never heard of the voluntary Do Not Sell list until I took this survey, which is problematic, considering I work with people who regularly mention firearms and experience suicidal and/or homicidal ideation
Physician							It would be great to have some easy handouts to give to families as part of crisis planning for the future (maybe a separate one from a true crisis moment) - not sure if this already exists!
Physician							It would be ideal for social workers to take this role on for patients. As an ER doc we are already stretched extremely thin and really don't have time to add more tasks on.
Physician							It would be nice if [care organization] could arrange training, and have a social worker liason to help file thank you
Social Worker							It would be nice to be able to help prevent folks who are a danger to themselves or others from accessing a firearm. It would be better if firearms just weren't as available to the general public.
Physician							It would be nice to have a CME program available to learn the details about this program
Social Worker							It would be reassuring if the field of social work took a more comprehensive approach to injury prevention by educating and informing social workers of the manufacturing and distribution of firearms within the US and from other so-called developed tions into the US.
Physician							it's all about time and resources. As a doctor, I barely have time to eat lunch and I stay way too late in the office everyday. I race every night to finish work just so I can tuck my kids in for the night. So anything like an EPRO that sounds so daunting and time consuming is intimidating, and a rabbit hole I would not willing go down. The best way to engage physicians for this is to have someon…
Physician							It's good information should be a part of CME or when we renew the license to read, anSocial Workerer and familiarize ouraselves
ARNP							It's good to have HCPs involved, but I, persolly do not feel I have the right training to counsel clients on specific strategies regarding firearms. I do assess self harm potential during the visit. I know who to call and I would not hesitate to contact police (911) if I detected an imminent threat. But I am also retired, and a volunteer. I also work for a college that bans all weapons on campus.…
Social Worker							It's our ethical and legal responsibility to talk to clients and family about all this. Keeping our clients and the general public safe should be a part of our daily practice. Meeting the client where they are, self determition, duty to warn, and preventing suicide/homicide is a part of my daily practice and should the focus of all social workers. If you don't feel comfortable, it is your duty to…
ARNP							It's pretty new information and I have no knowledge about these matters. I'd like to learn more about it if there is a chance
Social Worker							It's surprising that as an HMC Social Worker'er I haven't heard of any of these resources (ERPOs, Do Not Sell list, or firearm storage options).
ARNP							I've seen citizens in crisis that had their weapons consulted . Police would not give them back after resolution of crisis . Law enforcement does not do a great job with mental crisis , worry they would hurt the patient .
ARNP							Just letting you know I've been unemployed for a year. I gave anSocial Workerers based on he previous year's experience.
Physician							Just more information in general. I've never heard of this.
Social Worker							Just that I believe it's very important for social workers to be well trained in injury prevention and willing to be pro-active in using all tools available.
Social Worker							[County] has a program where a social worker responds with law enforcement in situations that identify risk of harm to self and/or other. This should be duplicated everywhere. It has saved lives.
ARNP							Know almost nothing about it. I think it should be part of the education and it will be beneficial to patients and the public as well
Physician							Lack of time in the clinic is also a big factor. Primary care physician are already getting burnt out in general. I am not sure where health care is going. I do care about the safety of the pt and the public. I usually consult with mental health providers in these situations. Thanks
Physician							Let's get more data.
Physician							Looks like we need some education!
Physician							Mainly work with children so mainly addressing involuntary injury or suicidal teens.
ARNP							Make ERPOs mendatory, paid training. Think it will be useful
Physician							making trainings for this mandatory, like we do suicide prevention trainings, will help in spreading awareness of this
ARNP							Maybe have a webir that is also recorded to learn more about this.
Social Worker							Mental health is overwhelmed with new clients. We need more staff. Most of my clients are getting 30 minutes a week or every other week. They are getting a one hour intake and 20 minute sessions thereafter with our psychiatric providers.
Social Worker							More about the firearm storage counseling
Physician							More aggressive knowledge and use of this reference within the health care community in the future
Physician							more education
ARNP							More education for healthcare workers on how to approach and discuss this topic
Social Worker							More education please.
Social Worker							More information and training would be very beneficial, including the potential risks and outcomes for clients while they are recovering and after the heightened risk factors have been mitigated. Especially potential legal ramifications for clients.
Physician							More information on gun safety
Social Worker							More information please
Physician							More information regarding kids are involved. I'm a pediatric ER doctor, sometimes I'm worry about my patient (usually teegers) and parents own a gun. Can we talk to parents about ERPO? Thanks
ARNP							More information/ training/ awareness/ outreach is needed for independant practitioners.
Social Worker							More protection for social workers against verbal and physical violence.
Social Worker							More training and information on this subject would be great.
Social Worker							more training on each of these issues
Social Worker							More training on it
Social Worker							More training.
ARNP							More written information for patients to take home is needed.
Physician							Most injuries occur may occur impulsively without any foreshadowing or much, if any, premeditation So this ERPO would not be of the greatest value to such a patient. The therapeutic role for the patient's disease may not reveal such issues. Prompting such discussion may be ippropriate & may in some way antagonize such a patient & he/she may return & do some harm to the physician/staff/office, etc…
Social Worker							Most of my clients do not own or have access to firearms. Hanging, cutting, car wreck, and overdose are the three most common harms to self I see by and large with my population.
Physician							most of the EPRO counseling/referral work is done by Social Work in our ED.
Social Worker							Most of these questions are not relevant. I'm a clinical social worker in a prison where patients, clients, consumers or whatever the politically correct way to label them this week, are not allowed to own firearms.
ARNP							Most of us are ignorant of this issue
Physician							Mostly just that I had no knowledge of any of this and would love to see more visibility of these things for providers.
ARNP							Much of this is not familiar to me as I only work in a voluntary capacity in Washington and am employed in the state of Alaska
Social Worker							My anSocial Workerers are slightly influenced by the fact that I'm a Mh researcher, and not a care provider. So I only discuss these things if they come up during research questionires- I don't explore them independently with clients.
Physician							My concern with the " injury prevention" laws is that the individual looses due process as guaranteed by the constitution and the system as written is open to abuse. I do not routinely see patients who are in emotiol distress and would have a very low likelihood of encountering a person who would require this type of intervention. Getting tangled up in the legal system would be a disaster for my …
Physician							My patients are too young for this to be relevant but I would have no idea what to do with a parent who posed a threat.
Physician							my practice tends towards higher socioeconomic status so may skew my anSocial Workerers
ARNP							Need education!
Physician							needs to be a delegated responsibility to MSocial Worker, etc. We cannot keep primary care providers in business with current onerous requirements. how would adding additiol encumbrances be helpful?
Physician							No . This has been an informative exercise
Social Worker							No but appreciate this research project!
Social Worker							No but thank you for reaching out! This was very informative. I work with combat veterans so I am very grateful to have completed this.
Social Worker							No, but I will research firearm storage outside the home especially for clients with children.
ARNP							No, but I would like to know where to direct families for firearm storage.
Physician							No, but this has been informative.
Social Worker							No, but this survey was helpful
ARNP							No, thanks for doing this research
Social Worker							No, this was a helpful survey and information. Thank you!
ARNP							Not at this time. But certainly willing to learn more about participation in this role.
Physician							Not our priority when it comes to injury prevention, there are many more productive and common areas to discuss .....and this doesn't seem like a good priority role for physicians. If patients knew that physicians had some kind of legal power to restrict their access or ability to regulate their firearm possession, this would harm a trusting relationship, and they likely wouldn't speak to us at a…
Physician							Not really my pervuge
Physician							Not really, I just don't think there's a lot of awareness of the topic, particularly if a physician trained out of state and now practices here.
Physician							Occupatiol Medicine, my specialty and a subspecialty of Preventive Medicine, daily deals with workplace safety, where many violent incidents occur. Your omission of these specialties at the beginning of the survey is insulting to me and shows you have not done your homework.
Social Worker							Often I have clients, especially young people, say "I don't have a gun but I can easily get one from somebody" which these tools would not capture this population. Not an easy fix, but just wanted to point this out as I hear it quite often and it always worries me as it is hard to make a safe plan around potential to obtain from other people
Physician							Other help with people meeting in home storage requirements
Physician							Our clinic has in-clinic psychology and psychiatry. We would probably refer patient who would benefit from ERPO to them rather than do it ourselves.
ARNP							Overall, it's pretty out of my comfort zone.
ARNP							Pamphlets would be good summarizing the benefits with links to sample scerios and how to use
Social Worker							Patients diagnosed with Dementia: Social Worker and families- education and support regarding removal of weapons is so important!
Physician							People and guns in this state and country is an absurd political pressure point. I think its great to try to consider it a public health issue, but unfortutely, the people who have strong feelings continue to polarize and it will always remain some political hot potato. Healthcare is quite broken already, trying to mix it into firearms doesn't make it better somehow. I think that cost containment…
ARNP							People who are experiencing homelessness often do not have access to family members for help with ERPOs. They are a population that would benefit from more healthcare provider training and autonomy.
Physician							Physicians need regular training in how to help prevent gun violence - learning about erpo etc.. informally would be great. Currently we are required to do CE onco trolled substances to help prevent unintentiol injury and death- how about firearms??
Physician							Please have people specialized in this area like law enforcement, Social Worker etc handle this. We physicians have enough on our daily basis to handle and don't want extra law implications for us than what we already have!
Physician							Please limit the administrative burden on physicians as much as possible.
Social Worker							Please provide additiol info and education regarding these resources. I have worked in Washington state since 2012 and have never heard of these resources
Physician							please work to educate physicians about this law and safe storage sites.
Social Worker							Provide a network or platform for social workers to learn about related knowledge and connect with each other.
Social Worker							Provide more education to social workers on the legalities, criteria, and processes.
Physician							Providers have no training on this topic
ARNP							Providers need to balance the client trust and confidentiality with patient and public safety. This can be difficult to do in this current time heighten political and police concern making some decisions by clinicians not as simple as before in order to care for and protect their patients' best interests.
Physician							Providers will get sued and lose in court because possibly unconstitutiol
Physician							Read Second Ammendment
Physician							Referral list for social workers and those who specialize in ERPO's and what constitutes an appropriate referral
ARNP							Roles for pediatric providers and minors when it comes to access of firearms and/or illegal substances.
Social Worker							Seems restricting towards the rights of my clients.
Social Worker							Sign me up.
Physician							Social services and police should work on it.
Social Worker							Social work is a diverse title. I would imagine that crises Social Worker who are DCR's or work with severe mental health issues, co-occurring disorders, SI, HI, psychosis, etc., might be more willing to engage in this process.
Physician							Social worker in clinic would be the only way to get this done, when you have back to back 20 or 15 min visits - otherwise your whole day would be derailed
ARNP							Social worker to help is what is key!
Social Worker							Social workers and mental health providers need to learn more about guns in general, in order to have a meaningful conversation with clients about safe storage, ERPOs, do not sell lists, and in order to feel more confident/ comfortable asking clients if they own guns at home, what type and for what purpose.
ARNP							Social workers rather than law enforcement should be primary providers working with patients to work on tools like WRPOs
Social Worker							Social workers should be at the front line of this type of prevention. Working with law enforcement would make me very hesitant to access this resource, since LE isn't as trained as Social Worker's and can be very triggering for clients. Take law enforcement out of mental health crisis.
Physician							Social workers would be my primary resource for this given my time limits as a hospitalist.
Social Worker							Social workers would benefit from more support and having a liaison or other entity to consult with when making decisions like this-it should not just be up to the social worker, it should be more of a team decision of sorts (like how multidiscipliry teams are run).
Social Worker							Some more training awareness would be beneficial.
ARNP							Some of my patients are undocumented or are new immigrants to the country. They are highly uncomfortable with this as many feel they will be sent home or expelled from the country.
Physician							Sometimes if I consider a patient potentially dangerous, they would be very averse to such a thing. The ERPO would be directly counter to their wishes
ARNP							Sounds amazing. Sorry I didn't know about any of these resources.
ARNP							Sounds like education would be good.
ARNP							Sounds like more education for providers on all these issues is needed.
Physician							Statistically what is the risk of our teege patients obtaining firearms?
Physician							Thank you for all the work you do. I do my safety counseling during my WCCs based on what I witnessed as a pediatric resident at Harborview!
ARNP							thank you for bringing this important topic to us
ARNP							Thank you for conducting this important issue
ARNP							Thank you for doing this important work and raising topics that I believe belong in the realm of healthcare!
Physician							Thank you for doing this study. There are clearly a lot more resources out there then I was aware of.
Social Worker							Thank you! I have found this for-gun-owners by-gun-owners video (that doesn't focus on 'limiting rights') to be very helpful too.
Social Worker							Thank you! This has been insightful!
Physician							Thank you. Keep up the great work.
Physician							Thank you. This is very important
ARNP							thanks , keep me posted
ARNP							Thanks for bringing more attention to this.
Social Worker							Thanks for sharthis surgery questionire. I have a better understanding and will do more research on ERPO because my new position is a MHP [in mental health]
Physician							Thanks for this important work. It will be essential to provide adequate support staff w defined roles in the process, and compensation to operatiolize this work.
ARNP							Thanks for this survey. I learned a great deal just from filling it out.
Physician							The Amercian Academy of Pediatrics recommends that we discuss with Parents access to firearms by their child or children. Most parent refused to enter into this dialogue and basically say it is none of my business. Some parents (usually mothers) will confide that there are firearms in the house and not well stored. I advise them of proper storage. Oregon is an open carry state. I have both mother…
Physician							The benefit of ERPOS is that they are rooted in risk and not on mental illness. As mental health providers, it is important that we preserve this and not further stigmatize persons with mental illness as violent.
Social Worker							The contact information, directions on procedures, as well as any brochures to provide to patients and their families.
Physician							The current Duty To Warn process works well. When I have to initiate this process (which I do about once a year), I feel well supported by the police and, importantly, I can tell the patient I am doing it because the law requires me to do so. This reduces my concern about homicidal patients getting angry and shooting me, to be blunt.
Physician							The health care provider should never be held responsible for a violent act of a patient.
Social Worker							the link for firearm storage map didn't work for me, I will google it now
Physician							The major issue for me is this would occur very infrequently and difficult to maintain understanding of rules and procedures.
Social Worker							The more education in this area, the better.
Physician							The more support that can be provided to facilitate the process and ease the burden on weary physicians and social workers after a long 18 months the better. Lots of education is in order and lots of support is required. Lots of teaching on counseling strategies to not aliete patients would be helpful. Not everyone has history or familiarity with guns. Strategies to deescalate, approach someone w…
ARNP							The second amendment protects people. That is good enough for me. Stop trying to take guns from the people.
Social Worker							The voluntary do not sell list
Physician							There is already too much on doctors. We need to focus on medical issues not social.
Social Worker							There is not currently any training in regards to these topics and so it is difficulty to contemplate speaking with clients about this without accurate information. I struggle to discuss these as I don't know how permanent these things are for these individuals. Suicidal and homicidal individuals, many times, have situatiol circumstances that can resolve with treatment and time. Not knowing how p…
Social Worker							There needs to be more awareness about programs and tools for social workers like the ones mentioned above.
Physician							There probably needs to be At least a one hour CME mandatory course all health care providers need to do
Social Worker							There seems to be no consideration for the safety of social workers when clients get upset at these suggestions. Asking us to police this process puts us at substantial risk without any added protections. This is not an okay ask. Let us hand it off and preserve patient relationship and some neutrality while allowing the patient to get the intervention.
ARNP							There should be a referral service that handles this routinely that you could refer patients or family members to. Certain select health care workers could be certified on an individual opt-in basis if they feel this would benefit their practice. For many specialty providers, this would be too rare of an occurrence for it to be safe or valuable.
ARNP							There's a lot of information that I'd like and don't know how to access about this topic.
ARNP							There's lots of misinformation regarding the ERPO law amongst rural patients. Many are hesitant to be truthful about their feeling due to fear that the "government will take their guns".
Physician							These are important resources for us to know about but I don't think we have the time and knowledge as ER physicians to properly follow through.
Physician							These are processes I am not familiar with.
Physician							These good ideas for death and injury prevention are scent. I believe the CDC and Federal Programs were essentially shuttered a few years ago. There is a burden of public misinformation and mistrust which would need to be overcome. Just putting the numbers out there in a thoughtful education campaign and other low hanging fruit ???? like pediatric injuries would help normalize your proposed actio…
Social Worker							This could be a valuable hinderance to those who are unstable or struggling with significant mental illness. I'm thinking of a woman who's son murdered someone; he is serving the last few years of a 30+ yr sentence. When he is released, there is nothing to prevent him from purchasing a weapon and she fears he would use it to kill her. An ERPO is temporary as I understand from this survey. It's a …
Physician							This gets complicated quickly in psych. One frustrating part of ITA process is that often patients are on endless "continuances" rather than a 14-day ITA which means that is hard to formally restrict access to gun rights. ERPOs seem like a great avenue for family, but for patients in the ITA system already, it seems like there should be easier paths to means restriction.
ARNP							This has been very informative. Thank you
ARNP							This is a slippery slope and needs to be handled carefully to protect a citizen's rights. Who decides who is at risk and who is not??
Physician							This is a very important program. I am fully in support of knowing more about this and I hope that my colleagues in emergency medicine will also want to learn about this program.
Physician							This is amazing information. Thank you
Physician							This is an area that physician education is needed and a grand rounds on the topic with Law Enforcement, Legal and Clinician participation would be ideal.
ARNP							This is great info of which I was completely uware.
Physician							This is important information to dissemite to rural community hospitals in the State!! Thank you for doing this!
Social Worker							THIS IS JUST THE BEGINNING
ARNP							this is news to me
Social Worker							This is not something that comes up in my direct work with clients
Physician							This is really interesting/important information that I have never heard of. I wish I knew more.
ARNP							This is so important. Thanks for working to improve this.
Physician							This is something that would need to happen at the level of my hospital taking initiative and training the providers in it. I could not do such a thing independently.
Physician							This is such an important topic and I would love to have more education around this issue for medical providers
Physician							This is the first I've heard about ERPO and firearm storage sites and I'm interested to learn more. Pamphlets for patients/family would be helpful given our time constraints for physician counseling to patients in the ED.
Social Worker							This is the first I've heard of this act and I would like more information and a liaison would be very helpful.
Social Worker							This is very helpful to learn about the order and especially the firearms lockers
Physician							This kind of injury prevention is essential. Thank you.
Social Worker							This process is time consuming and there is little time for paperwork in the payment systems. This could wind up volunteering hours or working afterhours or over time. Supports that will fill out the paperwork when provided the information or follow up with family are great suggestions.
ARNP							This seems like a way to strip citizens of their right to bare arms and I don't believe healthcare should be involved in this political hot topic.
Social Worker							This should be required education for social workers and should be brought to the attention of the DOH.
ARNP							This sounds like a valuable tool to assist in extreme need to prevent and reduce injuries caused by firearms.
Social Worker							This survey has raised my awareness of ERPO as a tool. I will do more research. Thank you.
Physician							This survey made me realize there are some gaps in my knowledge regarding this topic.
Social Worker							This survey took longer then projected. Please don't be misleading about the time it takes to complete tasks.
Physician							This topic is so fraught in the USA these days, it doesn't feel completely safe to be a healthcare professiol grappling with these issues.
Social Worker							this was a very educatiol survey to take, thank you!
Physician							This was a very well-done survey. I think the big challenge for healthcare providers is having the time required to pursue an ERPO.
Physician							This was great information! Would love more access to durable materials such as pamphlets for conversations with patients -- see a lot of suicidal ideation.
Social Worker							This was helpful - going to do more research - thank you!
Social Worker							This was very informative.
Physician							Time and paperwork burdens are always the limiting factor
Physician							Time is a major major barrier
ARNP							Time is always a major barrier to being able to fully counsel patients!!
Physician							To be honest, I would be more worried about filing an ERPO or involving police or court for a BIPOC patient than for a white patient. I would probably be more likely to try to get family involved (but I have never been in that situation).
Social Worker							To me, counseling a client about ERPO and counseling their family are COMPLETELY different and my responses would have been very different if I'd been asked about those independently
Social Worker							Training is needed
Social Worker							Training opportunities, success of collaborations and how to get client buy in for ERPO
Social Worker							Training please!
Social Worker							Training!
Social Worker							Trainings may help greatly.
Social Worker							tribal communties are not likely to endrose this
Physician							Unclear to me how this applies to pediatric patients, especially in a subspecialty practice (not primary care). We do have a social worker who I would refer patients to if there is any concern about mental health issues.
Physician							Using peer counselors and Social Workers is a great way to help with patient interactions in the emergency department and urgent care, as long as they are given the time to do it (we are not). Please consider that this is a volatile patient population and we (the providers, Social Worker, etc..) are genuinely scared for our safety whenever guns are involved (our information and address is easily …
Social Worker							Very few clients say they own firearms.
Physician							very important topic unfortutely, so little time in each encounter, and comes up so infrequently that makes efficient handling of this very challenging
Physician							Very willing to participate. We are spread thin as providers and need people to do this for us once we see a concern.
ARNP							Was good to learn there is a system in place - I am fairly new to the state and have not encountered this situation yet in WA
Social Worker							We built into our crisis response plan lethal means removal and safe storage of firearms.
Physician							WE clearly need more education regarding these options.
Social Worker							We definitely need more training, if not, yearly training regarding this matter, especially within our community.
Social Worker							We definitively need more training as these are important skills and knowledge social workers should know as we work with clients who are at risk to themselves and others every day.
Physician							We do firearms counseling as part of our routine wel child care. Important to ask questions no judge mentally and encourage gun safety training.
Physician							We have just added firearms question/storage counseling to well visit note templates at ages 2 months, 12 months, and yearly thereafter. That feels like a small step
ARNP							We need better training and awareness of these laws.
Social Worker							We need more awareness of these important options and promote collaboration. Thank you.
Physician							We need more information and training. Sounds like a good campaign
ARNP							We need more mental health support at all levels. Not anything you do not already know!
Physician							We need more training and resources readily available and embedded in the EHR for primary care practitioners to be able to discuss these things with patients in an informed and evidence based way.
ARNP							We need more training on these topics.
Physician							We need to give assurance to patient what legal process he/she can follow to allow them to regain their firearms.
Social Worker							We play an essential role as we are front line
Physician							We receive very little training on how to ask and counsel regarding firearms
Social Worker							We would have to do something anyway if a client was a danger to self or others. It would likely be sending the person to a hospital or having the person taken to the hospital.
Social Worker							Welcome increased Ed and knowledge I can provide to patients and families
Physician							What are the HIPPA implications for all of these options?
Social Worker							When the Social Worker is booked solid there is no time to do this.
Physician							When treating abused women, one must be careful not to unwittingly provoke their abusive partner. Also, physicians may themselves be threatened by the abusive person.
Social Worker							Where can we find free training on ERPOs?
Physician							where the firearm storage places in the state
Social Worker							While I do not believe social workers should be placing clients on ERPOs necessarily, I think that the relationship between social work and law enforcement and the lack of respect many social workers receive from law enforcement when inquiring about support from LE makes this for a less than ideal situation. Historically, for current processes where this already occurs, I have had rather negative…
Physician							Why should the physicians be burdened with this issue when they are already beset with multiple other responsibilities ? Cannot this kind of an issue be relegated to other honorable citizens of the community who can and are willing to give their time for ? As it is there are concerns that there are not enough physicians , and concerns that physicians are facing burnouts . One more straw should no…
Social Worker							Will you send to me literature about ERPOs, the voluntary Do Not Sell list, and firearms storage counseling? Please do send to me this information through the USPS, thank you!
Social Worker							With per diem work and busy healthcare setting it is difficult to make it to court. To be able to file directly (if this were allowed) we would need to be able to file a proxy request similar to an ITA declaration proxy
Social Worker							With the proper training, we social workers could have a positive impact on future mass shooting by knowing when and how to fill out the ERPO's. Training is essential.
ARNP							Working in a busy surgical setting this has not arisen during my time there. You did not mention other avenues of seeking safety for the patient- my first step would be to alert their mental health team if already engaged. I would also discuss this with their primary care. If threats were overt/severe I would also contact law enforcement or attempt to have ER evaluation for possible mental health…
ARNP							Working with my current patient population (veterans) this is a VERY touchy subject and one must be very cautious but clear when discussing it
Physician							Worry more about getting actual pandemic type public health issues RIGHT before taking on other issues. Recent examples include Ebola risk and travel restrictions several years ago and now the dumpster fire that has been public health's response to Covid ... no masks, masks, double masks, masks outside and on and on. Get vaccited but still wear masks ... maybe no mask outside if you're the only o…
Social Worker							Would appreciate training
Physician							Would be great to learn more, but there are a lot fewer opportunities to implement these counseling steps for Pediatrics subspecialists.
Physician							Would be helpful to publish a short article in jourl like American Family Physician, for greater awareness.
Physician							Would be most willing to work with Social Worker to do this. Significantly prefer this to working with law enforcement, putting families in this position, or making the decision unilaterally.
Physician							Would like a CME
ARNP							Would like more training on all of the above.
Physician							Would like some type of cme or learning pamphlets on this topic to learn more about it
Physician							Would like to have a presentation at our group practice meeting at [ care facility] Is there a card or pamphlet with a hotline phone number to give to families or patients?
Social Worker							Would like to have liaison to help vigate this info.
Physician							Would like to know more about erpos See more issues with geriatric population and injury to themselves - general safety and lack of family
Social Worker							would LOVE a training
Social Worker							Would love more training on this
Social Worker							Would love the role of embedded social workers to be considered in this conversation. Thank you
Social Worker							Would love training.
Physician							would make sense to educate/train/involve our non-primary care staff, such as behavioral health staff, psychiatry, patient vigators, nurses, care magers, etc.
Social Worker							Wouldnt mind learning more about ERPOs. Like a continuing continuing education course maybe?
Physician							Wow. Although I recall when this tool went on the books in WA I have given it no further thought and have seen no information about it.
Social Worker							yes all the information I can get to help stop or reduce gun violence among human beings would be helpufl to me!
ARNP							Yes, would like more information about it. First time I am hearing about it.
Physician		I am rarely in a clinical situation to be able to ict the process
Social Worker		If family members seemed inclined to keep guns readily available regardless of circumstance.
Social Worker		I work in a methadone program, so if my clients have guns I am not sure if they are obtained legally.
Physician		Ability/permission to contact family members
Physician		Access to social worker in timely fashion
ARNP		Access to social workers
Social Worker		Client may not trust legal system /BIPOC systemic discrimition
Social Worker		Clients age. I work with minors.
ARNP		concern for retaliation (armed shooter scerio)
ARNP		concerned about the justice system and systemic racism. I feel I need to know more to not let my implicit bias make decisions for me
Social Worker		Concerned that it would bring more harm to client.
Social Worker		Confidentiality concerns/hipaa violation
Social Worker		Consent
Social Worker		cultural barriers, stigma, fear
Physician		Currently pt's at risk restricted access to firearms through ITA process.
ARNP		do not ask about firearms much
Social Worker		Do not often work in WA state
ARNP		Don't know where to refer them to get help filing the ERPO
Physician		Ethical concerns about the ERPO statute and civil liberties
Physician		Fear of retaliation
Social Worker		Fear of retaliation from client
Physician		Fear of retribution
Social Worker		Fear that it would permanently blacklist a client from being able to access firearms despite it saying firearms will be returned after the duration of the order. I don't think most clients would trust that and see it as something that would only impact them during the ERPO effective dates. Also, ultimately, if someone is set on obtaining a firearm, they will find a way to do it. It can be assumed…
ARNP		Getting into a social worker could take weeks
ARNP		I deal with L&I and work related injuries so I wouldn't want this info to go to the patients employer
Physician		I don't interact with patients in this way
Physician		I don't know anything about it and I'm concerned if I do it wrong i can sued or have to go to court.
Physician		I don't see adults, doesn't fully extrapolate for pediatric patients
Physician		I foresee little efficacy in having the patient follow through with this on their own
Physician		I generally work with very young children, many of whom are likely later in life to be at risk to harming self or others. However, most are very unlikely to be at current risk.
Social Worker		I primarily work with youth under 18 years-old who are legally uble to possess firearms
Physician		I think the rules may not apply to pediatrics? Aka children don't have legal rights to firearms anyways.
Physician		i treat pediatric patients only
Physician		I work in a state institution and I don't think I need to avail of this service for my patients
ARNP		I work in pediatric critical care, and my patients are not always very interactive- which complicates my ability to make and assessment
Social Worker		I work with foster youth in foster care, so access to firearms would be a very low likelihood due to licensing requirements
Social Worker		I work with young children and teens
Social Worker		I worked with people 18 yrs and younger
Physician		I would not feel equipped to have this conversation and would prefer to defer to a provider who is.
ARNP		I'm a CR, not my wheelhouse
Physician		I'm a hospital-based physician, so I would ask the primary service to do this for their patient.
Physician		lack of access to social work in county
Physician		lack of access to social workers at hospital to help do this correctly
Social Worker		Lack of community support for mental health emergencies
Physician		lack of expertise
Physician		Lack of screening for harm during most of my encounters
Physician		Lack of social services to refer patients for help
Physician		Lack of social work support/availability to guide the process
Physician		lack of social worker
Physician		lack of social workers who deal with this and lack of knowledge on how to refer to them, not sure about timeliness of reply
Physician		many of my patients do not have close family or friends who could file for ERPO on the patient's behalf.
Social Worker		Most of my clients are on ITA holds that restrict their legal access to firearms
Physician		most of my patients are < 18 so not really applicable
Social Worker		Most of my patients with gun access don't access them "legally" and family filing the order may increase danger. Also I work in the ER so many of my patients lose gun rights as a result of their ITA anyway.
Physician		my care for the patient is, generally, very early in their hospital course, in the ICU..
Social Worker		My job would prevent this counseling if it was against the clients wishes
ARNP		My limited exposure to their behavior due to the service I provide
Physician		My patients are all under 18 so not as applicable
ARNP		My patients are children most of whom have developmental disabilities and generally are uble to buy firearms
Social Worker		my patients are often ELL and have a hard time vigating systems- there isn't an easy referral to help that I know of but it is beyond my job duties
Physician		My patients are too young to own firearms
ARNP		my patients are under 18 and usually have illegal firearms
Physician		My pts are typically younger so have less access to firearms than adults
Physician		my pts have a very short prognosis. How long would it take?
Physician		My work in addiction care means my patients are protected by 42 CFR Part-2, and any process of involving others in care/treatment means considering the implications of 42 CFR. Obviously safety trumps privacy, but it is always a concern.
ARNP		No in office social worker
Physician		no social worker in the clinic
ARNP		Not enough available or qualified staff to assist with coorditing
Physician		Not in my scope
ARNP		Not sure how this is available here in rural areas
Physician		not usually applicable to pediatric patient population
Physician		Often no family or person other than the pt to counsel
Social Worker		often not appropriate/necessary for the situation (no access to firearms, lack of family/friend involvement)
Physician		patient and family dymics, and ability to learn enough about them
ARNP		Patient interactions highly unlikely to reveal the problem.
ARNP		Patient retaliation
Physician		Practice environment in anesthesiology is not ameble to making evaluations of risk
Social Worker		Pt and/or family consent
Physician		pt declining permission to speak to family
Social Worker		Push back from supervisor
ARNP		Putting me in harm's way
Physician		rarity of this type patient in specialty clinic
Social Worker		Retired for 2 years.
Social Worker		Self-determition
Physician		Separation of responsibilities -- the EM clinicians provide "medical clearance" for PES team so psychiatrists and Social Worker teams are responsible for this
Physician		Social Worker at my site do not assist with this work.
Physician		Social Worker availability for referring
Physician		staffing issues
ARNP		The biggest barrier is learning about where to refer in general
Social Worker		The clients relationship with their family.
Social Worker		The ERPOs I'm familiar with are associated with domestic violence protection orders which doesn't always apply to the situation.
Physician		The majority of my pediatric patients are not able to purchase firearms.
Physician		These patients are usually turned over to law enforcement or social work. I would expect these agencies to do the referral.
Social Worker		Transfers risk to family. I think it is my responsibility to contact Police if I have concerns. If patient is willing I would have them have family take guns away from home, but I would measure that very closely. If patient feels threatened it could escalate very quickly.
Physician		We don't have a social worker in clinic and I'm not sure who I would get to help me with the process
Social Worker		When ERPOs have been attempted in the past the legal system does not support the family's request.
Physician		Working with peds patients the person who I'm treating is usually not the firearm owner. In that situation may want to work with the family outside of the ERPO process to remove firearms
Social Worker	I persolly find that there is a difference before exploring an option with a client/family and "counseling" them to do something. Self-determition is an intrinsic right to all people and it's up to them to decide if an ERPO is appropriate. I think an ERPO is a great least restrictive altertive to hospitalization though there are other ways to safety plan if that's what the client prefers and it c…
ARNP	This is a "slippery slope" to go down! Where does it end? Firearms are most certainly not the only weapon a patient could use to harm themselves or others. Do we then start restricting access to knives? Restrain the patient based on a "fear" that they "might" harm someone else or themselves? How are the patients' rights protected if we allow a preemptive dissolution of their constitutiolly protec…
Social Worker	This is a legal matter
Physician	I don't know what is clear evidence by law.
Social Worker	I don't think social workers are responsible for ecting gun control legislation that should be the domain of the legal system and government gun control policy. I thought all people identified in the psychiatric system were already restricted from owning guns. I do not think I am responsible for identifying which people in the community have not had civil rights restricted and should have their c…
Social Worker	-I have heard of this process and law, however had not been familiar enough to counsel someone. -Since I didn't know a lot about ERPO, I wouldn't have been have to tell families who might qualify to petition, etc. -I believe our court systems to be negatively biased toward people who are margilized.
ARNP	It involves mixing providing health care and the court/legal system. Civil matters should be handled by those who are trained to deal with such issues.
Social Worker	it places the responsibility in the hands of the families members, who are probably overwhelmed by the potential threat, may fear the court process and potential harm to the individual if the court is involved. they could disagree with the recommendation and not follow through with filing a petition. they might not have the understanding of the threat or the resources to pursue this, as they are …
Social Worker	Its outside our scope
ARNP	Patient confidentiality, mixed medical with legal system, interfere with patient relationships and trust
Social Worker	This is a legal situation. Advice should be given by lawyers.
Physician	This survey appears to be asking questions in such a manner as to produce a foregone result of approval by the WMS to take peoples guns away under the guise of healthcare.
ARNP	Uware of the total circumstance.
Physician
Physician
Physician
Physician
Physician
Physician
Physician
Physician
Physician
Physician
Physician
Physician
Physician
Physician
Physician
Physician
Physician
Physician
Physician
Physician
Physician
Physician
Physician
Physician
Physician
Physician
Physician
Physician
Physician
Physician
Physician
Physician
Physician
Physician
Physician
Physician
Physician
Physician
Physician
Physician
Physician
Physician
Physician
Physician
Physician
Physician
Physician
Physician
Physician
Physician
Physician
Physician
Physician
Physician
Physician
Physician
ARNP
ARNP
ARNP
ARNP
ARNP
ARNP
ARNP
ARNP
ARNP
ARNP
ARNP
ARNP
ARNP
ARNP
ARNP
ARNP
ARNP
ARNP
ARNP
Social Worker
Social Worker
Social Worker
Social Worker
Social Worker
Social Worker
Social Worker
Social Worker
Social Worker
Social Worker
Social Worker
Social Worker
Social Worker
Social Worker
Social Worker
Social Worker
Social Worker
Social Worker
Social Worker
Social Worker
Social Worker
Social Worker
Social Worker
Social Worker
Social Worker
Social Worker
Social Worker
Social Worker
Social Worker
Social Worker
Social Worker
Social Worker
Social Worker
Social Worker
Social Worker
Social Worker
Social Worker
Social Worker
